# Supplementary material for: Amelioration of AOM/DSS-Induced Murine Colitis-Associated Cancer by Evodiamine Intervention is Primarily Associated with Gut Microbiota-Metabolism-Inflammatory Signaling Axis
Source: Front Pharmacol. 2021 Dec 24;12:797605. doi: 10.3389/fphar.2021.797605 (PMC8740177; doi:10.3389/fphar.2021.797605)
Supplement: Supplementary file 2 [file DataSheet2.xlsx]

## Sheet: Supplementary Table 1
Supplementary Table 1. Evaluation criteria of Disease activity index
Score	Rate of weight loss	Fecal character	Bloody situation
0	0	normal	Occult blood negative
1	1%-5%	soft
2	5%-10%	wet soft	Occult blood positive
3	10%-20%	a loose
4	＞20%	loose stool	hemafecia

## Sheet: Supplementary Table 2
Supplementary Table 2. The sequence of primer
Gene	Orientation	Sequence(5'to3')
TNF-α	Forward	GGTGCCTATGTCTCAGCCTCTT
	Reverse	GCCATAGAACTGATGAGAGGGAG
IL-10	Forward	GACCAAGGTGTCTACAAGGC
	Reverse	AGAGAGCTCTGTCTAGGTCCTG
IL-6	Forward	TACCACTTCACAAGTCGGAGGC
	Reverse	CTGCAAGTGCATCATCGTTGTTC
IL-1β	Forward	TGGACCTTCCAGGATGAGGACA
	Reverse	GTTCATCTCGGAGCCTGTAGTG
MUC2	Forward	CTGACCAAGAGCGAACACAA
	Reverse	CATGACTGGAAGCAACTGGA
Occludin	Forward	CCCCTCTTTCCTTAGGCGAC
	Reverse	TTCAAAAGGCCTCACGGACA
ZO-1	Forward	CGCGGAGAGAGACAAGATGT
	Reverse	TGGAGGTTTCCCCACTCTGA
E-cadherin	Forward	GACAGCAACATCAGCGAACC
	Reverse	GCATTGGAGGGGTGCATTTC
GAPDH	Forward	GTGTTCCTACCCCCAATGTGT
	Reverse	ATTGTCATACCAGGAAATGAGCTT

## Sheet: Supplementary Table 3
Supplementary Table 3. Richness and diversity indices estimation of gut microbiota
Groups	Richness indices		Diversity indices
	Ace	Chao	Shannon	Simpson	PD whole tree
Control	447.01±39.43	452.51±38.68	4.09±0.28	0.04±0.01	33.35±1.03
AOM/DSS	385.02±62.12#	386.68±57.91#	3.70±0.49	0.09±0.06	29.47±3.53
EVO	432.40±7.88	448.87±12.90	4.16±0.12	0.04±0.008	31.15±0.40
The data are expressed as the mean±SD (n=6). #P < 0.05 vs. Control group.

## Sheet: Supplementary Table 4
Supplementary Table 4. Relative abundance of the top 6 phylum level with high abundance
Phylum	Abundance (%)
	Control	AOM/DSS	EVO
Bacteroidetes	55.29±10.96	56.99±15.10	51.85±8.06
Firmicutes	38.52±10.66	32.12±12.68	39.80±7.85
Campilobacterota	3.77±2.51	1.85±0.91	2.37±1.34
Desulfobacterota	0.71±0.31	1.09±0.95	1.97±1.58
Proteobacteria	5.82±0.45	4.07±3.94	1.25±0.82
Verrucomicrobiota	4.93±0.68	2.49±3.57	2.11±1.20

## Sheet: Supplementary Table 5
Supplementary Table 5. Corresponding correlation coefficients between gut microbiota at genus level and related-pathophysiological traits among three groups
	Body weight	Colon length	Pathological score	TNF-α	IL-1β	IL-10	IL-6	Goblet cells	MUC2	Occludin	ZO-1	E-cadherin
norank_f__Muribaculaceae	0.6108	0.3205	-0.1593	-0.3642	-0.4902	0.0051	-0.5748	0.487	0.4654	0.02786	0.1372	0.4963
Bacteroides	-0.7803	-0.7931	0.6906	0.8493	0.8596	0.034	0.38493	-0.732	-0.8513	-0.162	-0.2115	-0.4674
Lachnospiraceae_NK4A136_group	0.4341	0.547	-0.3396	-0.808	-0.484	-0.3003	-0.4674	0.2792	0.453	-0.0835	0.2507	0.48194
unclassified_f__Lachnospiraceae	0.3524	0.487	-0.6	-0.6057	-0.6078	-0.1269	-0.2879	0.4953	0.4241	0.5521	0.2177	0.3849
Lactobacillus	-0.7814	-0.7983	0.7239	0.7193	0.8369	-0.1104	0.26316	-0.765	-0.7048	-0.1393	-0.2528	-0.3952
Helicobacter	0.3276	0.3019	-0.2645	-0.259	-0.3642	-0.5913	-0.3684	0.2068	0.3085	0.09185	0.1228	0.0794
Alloprevotella	0.9301	0.5827	-0.6899	-0.7688	-0.8271	0.0907	-0.1414	0.7747	0.7623	0.1792	0.366	0.5874
Prevotellaceae_UCG-001	-0.2759	-0.1944	0.3396	0.4303	0.226	0.0959	-0.1578	-0.274	-0.2301	-0.1723	-0.5087	-0.5273
unclassified_f__Oscillospiraceae	-0.1105	0.3257	-0.2166	-0.4427	-0.0918	0.1455	0.228	-0.01	0.1723	0.2301	0.2012	0.0774
Akkermansia	-0.2833	-0.4987	0.3929	0.5028	0.254	-0.2436	-0.2199	-0.301	-0.5503	0.00413	-0.5885	-0.47703
norank_f__Lachnospiraceae	-0.2863	-0.1158	-0.1177	-0.0753	0.0794	0.0113	0.2074	-0.13	-0.0526	0.5706	0.1496	0.08153
norank_f__Oscillospiraceae	0.2397	0.3629	-0.3083	-0.6883	-0.356	0.0423	-0.1186	0.1923	0.3828	0.2383	0.2693	0.3519
Parabacteroides	-0.2697	-0.5274	0.1385	0.4427	0.1971	0.2136	0.4035	-0.144	-0.2363	0.00722	-0.1021	-0.2239
norank_f__norank_o__Clostridia_UCG-014	0.06512	-0.0796	0.3281	0.01754	0.03406	0.0856	-0.1867	-0.07	-0.1847	-0.4551	-0.4613	-0.1186
Parasutterella	-0.646	-0.7083	0.55107	0.74613	0.57688	-0.1517	0.14345	-0.507	-0.6553	-0.2734	-0.4716	-0.4736
Desulfovibrio	-0.4237	-0.0982	0.08855	0.07534	0.22601	-0.0134	0.0774	-0.314	-0.0072	0.3911	0.129	-0.0939
Colidextribacter	0.01344	0.2099	-0.2698	-0.5129	-0.1104	0.0526	0.05676	0.0165	0.1806	0.43653	0.4117	0.3911
unclassified_f__Ruminococcaceae	-0.5199	-0.4022	0.3114	0.3993	0.4158	-0.0258	0.05057	-0.35	-0.4551	0.41383	-0.1001	-0.11662
Eubacterium_fissicatena_group	-0.7307	-0.6091	0.60315	0.63674	0.7089	-0.0154	0.11868	-0.663	-0.8183	-0.14138	-0.614	-0.55005
norank_f__norank_o__Clostridia_vadinBB60_group	0.4609	0.3805	-0.4218	-0.4757	-0.5748	0.1145	-0.04025	0.3454	0.5727	-0.1083	0.1248	0.00722

## Sheet: Supplementary Table 6
Supplementary Table 6. Richness and diversity indices estimation of gut microbiota
Groups	Richness indices		Diversity indices
	Ace	Chao	Shannon	Simpson	PD whole tree
Control	520.45±21.41	525.66±24.07	4.28±0.20	0.04±0.009	36.56±1.31
AOM/DSS	442.36±41.38##	442.36±41.38##	3.95±0.45	0.06±0.03	32.65±2.12##
EVO	431.48±35.40	444.37±44.39	4.16±0.13	0.03±0.006	32.82±1.89
The data are expressed as the mean ± SD (n=6). ##P < 0.01 vs. Control group.

## Sheet: Supplementary Table 7
Supplementary Table 7. Metabolomic changes in the fecal in the Control and AOM/DSS
Metabolite	Formula	Retention time	M/Z	VIP_pred_OPLS-DA	FC(Control/AOM/DSS)	P_value	FDR
Lepidimoic acid	C12H18O10	0.6564	321.084	1.35672	1.12685	0.001676	0.01285
3-(3,4-dimethoxyphenyl)-N-[2-(3,4-dimethoxyphenyl)ethyl]propanimidic acid	C21H27NO5	1.65478	418.195	4.3576	1.85018	0.01526	0.04858
2-(Formamido)-N1-(5-phospho-D-ribosyl)acetamidine	C6H12N3O8P	2.67515	284.028	2.02581	1.36303	0.0009323	0.009589
Kanzonol O	C22H22O6	3.44368	363.121	1.03253	1.12603	0.0001793	0.004921
Clozapine glucuronide	C24H27ClN4O6	5.24935	523.14	3.02258	1.3807	0.002703	0.01655
Mesobilirubinogen	C33H44N4O6	5.32707	591.32	1.39467	1.11566	0.0006887	0.008317
3,4,5-trihydroxy-6-[(oxolan-2-yl)methoxy]oxane-2-carboxylic acid	C11H18O8	5.72255	315.052	2.77687	1.49254	0.002231	0.01491
13'-Carboxy-gamma-tocopherol	C28H46O4	6.60462	445.333	1.68935	1.13989	4.793e-07	0.0002827
2,3-Butanediol glucoside	C10H20O7	6.07398	251.111	1.18991	1.17499	0.001041	0.01008
(-)-trans-Carveol glucoside	C16H26O6	0.595417	349.137	1.21793	1.14331	0.006108	0.02615
L-Saccharopine	C11H20N2O6	0.572667	297.107	2.34845	1.57721	0.03928	0.09505
Nomega-Acetylhistamine	C7H11N3O	0.88345	152.082	1.24337	0.86986	0.009054	0.03387
Glutamylmethionine	C10H18N2O5S	0.937733	277.087	1.11712	1.14593	0.02395	0.06662
1-Methyluric acid	C6H6N4O3	1.37202	181.036	1.12659	1.13611	0.002426	0.01564
Gallic acid	C7H6O5	1.4525	169.014	1.31545	1.28018	0.002458	0.01575
Neuromedin B (1-3)	C12H22N4O5	1.54212	301.153	2.62732	1.43236	0.005605	0.02468
Beta-Glucogallin	C13H16O10	1.6158	331.068	2.41684	1.83047	0.00961	0.03535
S-[1-[2-(Acetyloxy)ethyl]butyl] ethanethioate	C10H18O3S	1.6471	255.045	2.48693	1.42663	0.04322	0.1018
Linalool 3,6-oxide primeveroside	C21H36O11	1.6944	485.201	1.14075	1.21168	0.000641	0.008123
Arginyl-Histidine	C12H21N7O3	1.74243	332.147	2.11531	1.31026	0.0004083	0.006672
Glycylproline	C7H12N2O3	1.83008	389.169	1.57613	1.23248	2.034e-05	0.001932
3-Amino-3-(4-hydroxyphenyl)propanoate	C9H11NO3	1.96038	180.066	1.01284	1.1276	1.485e-05	0.001629
(-)-epicatechin-3'-O-glucuronide	C21H24O11	2.21618	433.114	2.03696	1.35337	0.004602	0.02171
14alpha-Hydroxypaxilline	C27H33NO5	2.23967	486.204	2.315	1.32579	0.0002435	0.00549
Vulgaxanthin I	C14H17N3O7	2.25543	723.217	2.36641	1.29264	0.0132	0.04399
L-DOPA 3'-glucoside	C15H21NO9	2.32768	340.105	1.50312	1.16886	1.358e-05	0.001616
Farnesylcysteine	C18H31NO2S	2.36778	360.179	1.93887	1.27056	0.01625	0.05083
(R)-Laudanidine	C20H25NO4	2.59488	388.173	1.35409	1.20023	0.005446	0.02419
Kanzonol F	C26H28O5	2.61168	441.168	4.04141	1.84259	1.843e-06	0.0005917
Fallacinol	C16H12O6	2.70712	281.046	2.24285	1.4366	2.182e-05	0.002009
Rac-4-Hydroxy-4-O-(beta-D-glucuronide)-all-trans-retinyl acetate	C28H40O9	2.73048	541.246	2.34308	1.32999	0.007657	0.03026
Dyspropterin	C9H11N5O3	2.76123	218.068	3.7338	1.71993	2.61e-06	0.0007879
(-)-Matairesinol 4'-[apiosyl-(1->2)-glucoside]	C31H40O15	2.85343	633.22	2.15177	1.33689	0.02316	0.06505
Harmalan	C12H12N2	3.04293	183.092	1.06723	1.12948	0.001927	0.01381
(-)-Epiafzelechin 3-gallate	C22H18O9	3.13652	425.089	1.98209	0.508847	0.001981	0.01403
Dihydrocoumaroyl Hexoside	C15H20O8	3.16827	327.11	1.54053	1.21552	0.008892	0.03347
7-Hydroxy-2',4',5'-trimethoxyisoflavan	C18H20O5	3.29518	315.125	1.90607	0.795927	0.01557	0.04926
Caffeoylferuloylspermidine	C26H33N3O6	3.35698	482.229	1.5427	1.22824	0.04156	0.09895
3-Hydroxy-4,6-heptadiyne-1-yl 1-glucoside	C13H18O7	3.38798	285.1	1.85458	1.22111	3.874e-06	0.0009479
Isolimonic acid 16->17-lactone	C26H32O9	3.67698	523.176	2.8845	1.45357	0.000144	0.004569
Isovitexin 2''-O-(6'''-feruloyl)glucoside	C37H38O18	3.86302	769.201	2.48708	1.34499	0.009262	0.03442
Agnuside	C22H26O11	3.8943	447.131	1.16867	1.16916	0.01438	0.04672
Gamma-Glutamyl-S-methylcysteinyl-beta-alanine	C12H21N3O6S	4.21625	316.094	1.15829	1.15359	4.897e-05	0.002884
3,4-Dimethyl-5-pentyl-2-furanpropanoic acid	C14H22O3	4.42807	273.126	2.62999	1.43724	0.001996	0.01408
Sinapic acid	C11H12O5	4.45215	223.061	1.11068	1.1924	0.01929	0.05713
N1-(5-Phospho-a-D-ribosyl)-5,6-dimethylbenzimidazole	C14H19N2O7P	4.50623	393.066	2.12262	1.29572	0.01313	0.04385
Halobetasol Propionate	C25H31ClF2O5	4.52992	519.15	1.70632	1.20252	0.00176	0.01321
Foeniculoside VIII	C16H28O8	4.55348	347.172	3.2791	1.62167	0.02498	0.06862
Myricatomentoside II	C27H34O11	4.62362	555.188	1.31291	1.22841	0.01356	0.04479
Arabinofuranosylguanine	C10H15N5O5	4.74088	569.205	1.75987	1.29251	0.02033	0.05921
Formononetin 7-(2-p-hydroxybenzoylglucoside)	C29H26O11	4.86827	595.147	2.07938	1.37283	0.000359	0.006329
[3-(6,7-dihydroxy-4-oxo-4H-chromen-2-yl)phenyl]oxidanesulfonic acid	C15H10O8S	5.13333	349.003	1.21408	1.11688	4.16e-05	0.002674
Soyasaponin A1	C59H96O29	5.19553	633.296	1.12484	0.903134	0.0301	0.0784
Deoxycholic acid 3-glucuronide	C30H48O10	5.2802	589.304	1.19814	1.11613	0.0007804	0.008765
METHYLNORLICHEXANTHONE	C15H12O5	5.31153	271.062	2.37131	1.46269	0.00142	0.01177
2beta,9xi-Dihydroxy-8-oxo-1(10),4,11(13)-germacratrien-12,6alpha-olide	C15H18O5	5.31932	259.098	1.1868	0.888636	0.001768	0.01325
Epsilon-caprolactam	C6H11NO	5.3739	271.167	2.1573	1.33333	0.0003253	0.006097
2-hydroxymethylolanzapine	C17H20N4OS	5.4127	365.082	1.53655	1.2407	0.004952	0.0228
Lettucenin A	C15H12O3	5.44377	285.077	1.10999	1.18383	0.007038	0.02856
5-Hydroxysulfamethoxazole	C10H11N3O4S	5.49823	268.038	1.66204	1.29458	3.841e-07	0.000278
Niazimicin A	C16H23NO6S	5.52917	338.104	1.01304	1.13182	0.009325	0.03457
Bn-NCC-1	C37H40N4O11	5.71485	697.252	1.73868	1.24559	6.788e-06	0.001233
Foetidissimoside B	C63H100O31	5.80005	675.305	2.00898	0.817075	0.04613	0.1066
2-Aminomuconic acid	C6H7NO4	5.89167	359.071	2.6715	1.43924	0.001678	0.01285
Apigenin	C15H10O5	5.89923	315.051	1.6464	1.17724	0.0003596	0.006329
Diosmetin	C16H12O6	5.94473	299.057	1.80573	1.18954	0.0007506	0.00862
3,4,5-trihydroxy-6-{4-[(1E)-3-oxopent-1-en-1-yl]phenoxy}oxane-2-carboxylic acid	C17H20O8	5.97522	373.088	2.12942	1.32567	0.008331	0.03201
6-Amino-9H-purine-9-propanoic acid	C8H9N5O2	5.98283	228.049	1.46515	1.22862	0.005179	0.02343
Coumestrol	C15H8O5	5.98283	267.03	1.70798	1.16732	0.001982	0.01403
3,3-Dimethylglutaric acid	C7H12O4	6.03607	159.065	1.26463	1.20129	0.0007537	0.008628
25-Acetylvulgaroside	C27H42O7	6.35438	459.273	1.00324	1.0866	0.03431	0.08603
Docosatrienoic acid	C22H38O2	6.39983	355.261	2.03614	1.34599	0.02719	0.07295
Guggulsterone	C22H30O3	6.42992	379.167	1.40425	1.16775	0.02953	0.07734
11'-Carboxy-alpha-chromanol	C26H42O4	6.45265	439.285	1.0811	1.11198	0.0003702	0.00643
4alpha-hydroxymethyl-4beta-methyl-5alpha-cholesta-8,24-dien-3beta-ol	C29H48O2	6.52852	427.355	2.26036	0.764564	0.00116	0.01067
Lucyin A	C30H46O5	6.58942	507.31	1.15887	1.10407	0.004014	0.02068
Postin	C22H40N8O5	7.12728	533.257	1.62454	0.837024	0.0005592	0.007532
PC(18:1(11Z)/18:3(6Z,9Z,12Z))	C44H80NO8P	7.18878	826.562	1.17096	1.12178	0.04431	0.1036
PE-NMe2(15:0/14:0)	C36H72NO8P	7.59202	676.493	1.51073	1.16792	0.003911	0.02068
PC(18:0/18:4(6Z,9Z,12Z,15Z))	C44H80NO8P	7.32778	826.563	2.40072	1.40976	0.002342	0.01533
Kanokoside A	C21H32O12	7.08778	497.16	1.87334	0.838812	0.001915	0.01375
Notoginsenoside T1	C36H60O10	7.00348	673.395	1.48958	1.17233	0.0001963	0.005083
1-alpha-Acevaltrate	C24H32O10	6.91897	517.147	1.01307	0.926784	0.0006369	0.008112
4a-Methyl-5a-cholesta-8,24-dien-3-one	C28H44O	6.5361	441.336	1.20373	1.11028	0.01858	0.05571
N-Oleoyl-L-Serine	C21H39NO4	6.5361	368.281	1.0555	1.10789	1.295e-08	2.382e-05
Oleoyl glycine	C20H37NO3	6.49822	384.275	1.18662	1.13148	0.0002755	0.005718
Methyl 3-oxo-12-oleanen-28-oate	C31H48O3	6.42992	449.34	2.22716	1.28704	0.002602	0.01626
14-Hydroxy-E4-neuroprostane	C22H32O5	6.40728	357.208	1.34626	1.16473	0.02037	0.05927
LysoPE(14:0/0:0)	C19H40NO7P	6.35438	424.247	1.00186	1.07456	0.001048	0.01012
11'-Carboxy-gamma-tocotrienol	C25H36O4	6.35438	399.254	1.56827	1.15345	0.002015	0.01412
HU-211	C25H38O3	6.33182	385.275	1.20275	1.12654	0.009661	0.03545
(E)-5,8-Megastigmadien-4-one	C13H20O	6.33182	237.149	1.26464	1.13483	0.002961	0.01752
Perulactone	C30H46O7	6.3091	539.3	2.17854	1.2515	0.04151	0.09887
(Z)-6-Nonenal	C9H16O	6.27123	279.233	1.16394	1.0962	0.000627	0.008057
Aloe-emodin	C15H10O5	6.27123	269.046	2.6429	1.37663	2.983e-05	0.002303
Medicagenic acid	C30H46O6	6.26363	501.323	2.60087	1.21839	0.0005697	0.00762
4'-Hydroxyclobazam	C16H13ClN2O3	6.19533	297.041	2.34835	1.24955	0.0006084	0.007933
Evodiamine	C19H17N3O	6.13462	302.13	1.8988	0.809579	0.0008445	0.009092
Formononetin	C16H12O4	6.03607	267.067	2.06694	1.30023	0.0009984	0.009874
Dihydroxycitracridone I	C20H21NO7	5.99805	368.118	2.06037	1.25533	0.004569	0.02163
Propyl 1-(propylthio)propyl disulfide	C9H20S3	5.86108	245.049	1.54893	1.17749	0.009893	0.03599
Cis-Resveratrol	C14H12O3	5.78482	227.072	1.09207	0.87	0.002818	0.01695
Graecunin E	C51H82O22	5.71485	522.258	1.72689	0.799365	0.0224	0.06343
Estrone-3-sulfate	C18H22O5S	5.69935	385.087	1.69074	1.22504	0.0001789	0.004915
25-O-Desacetyl rifabutin	C41H56N4O11	5.65158	817.348	1.30828	1.12998	0.006112	0.02615
Aflatoxin B2a	C17H14O7	5.60512	329.068	1.88258	1.25786	0.001368	0.01153
[3-(3,7-dihydroxy-3,4-dihydro-2H-1-benzopyran-2-yl)phenyl]oxidanesulfonic acid	C15H14O7S	5.51372	337.04	2.13473	1.34151	0.007096	0.02869
1-Isothiocyanatohexane	C7H13NS	5.4827	188.075	2.0785	1.30476	0.0001419	0.004536
8-Hydroxynevirapine glucuronide	C21H22N4O8	5.24935	493.115	2.80646	1.40732	0.0004997	0.007209
N-(4-aminobutyl)-3-(4-hydroxyphenyl)propanimidic acid	C13H20N2O2	5.13333	235.145	7.26415	782.327	0.0006297	0.008076
Myricanol 5-laminaribioside	C33H46O15	5.12568	681.282	7.38783	18.5195	4.192e-08	6.056e-05
S-(2-Hydroxyethyl)glutathione	C12H21N3O7S	4.92245	396.11	1.70024	1.34922	0.0105	0.03757
1-hydroxyhexanoylglycine	C8H15NO4	4.92245	170.082	1.69961	1.28199	0.03485	0.08693
Isorhamnetin	C16H12O7	4.89153	337.034	1.29683	1.19824	0.02979	0.07788
2-(1,2-Diamino-1-propenyl)phenol	C9H12N2O	4.89153	201.043	2.12948	1.34884	0.001684	0.01287
Moracin K	C19H16O5	4.83545	323.093	5.62851	50.8541	1.734e-09	5.846e-06
Ascorbigen	C15H15NO6	4.73302	326.068	1.54624	0.83292	0.01236	0.04207
Grevilline B	C18H12O7	4.68625	321.041	1.51285	1.21339	0.0002373	0.005455
Alpha-Zearalenol	C18H24O5	4.4906	341.136	1.72116	1.33471	0.000443	0.006835
Enalaprilat	C18H24N2O5	4.44453	385.119	3.17591	0.670565	1.206e-05	0.001504
Dopamine glucuronide	C14H19NO8	4.29495	310.094	1.32641	1.15629	0.0006324	0.0081
2-(Methylthio)-3H-phenoxazin-3-one	C13H9NO2S	4.20852	242.029	1.8244	1.34556	0.01819	0.0549
5,7-Dihydroxy-6-methoxyflavone 5-rhamnoside	C22H22O9	4.12935	429.119	1.02281	1.16212	0.0184	0.05535
{2-hydroxy-5-[3-(2-hydroxyphenyl)propanoyl]phenyl}oxidanesulfonic acid	C15H14O7S	4.08373	337.039	2.44373	1.38154	0.01584	0.04992
N-trans-Feruloyloctopamine	C18H19NO5	4.07608	310.109	2.45145	0.755866	0.0009604	0.009742
AH 6809	C17H14O5	4.06075	297.077	1.2181	1.19384	0.002394	0.01551
Menthoside	C36H36O17	4.0374	739.19	1.33792	1.17681	0.04655	0.1074
5-methoxy-2,4-dimethylbenzene-1,3-diol	C9H12O3	3.98955	167.071	1.19401	1.16199	0.01497	0.04802
8-(1-hydroxy-2-methoxypropan-2-yl)-2H-furo[2,3-h]chromen-2-one	C15H14O5	3.82445	295.062	1.76509	1.33094	4.324e-06	0.001002
Oxysolavetivone	C15H22O2	3.7311	255.135	1.30659	1.1583	0.001207	0.01091
LysoPE(0:0/18:2(9Z,12Z))	C23H44NO7P	3.67698	498.258	2.6873	1.48445	0.003995	0.02068
Chrysaloin	C21H22O8	3.64635	447.13	1.14969	1.15678	0.001747	0.01313
Pyroglutamyl-Isoleucine	C11H18N2O4	3.64635	241.12	1.45389	1.20026	0.005382	0.024
Isoglobotriaose	C19H34O15	3.59937	537.163	2.11546	1.45383	0.03288	0.08355
Arginyl-Cysteine	C9H19N5O3S	3.35698	314.068	1.55531	1.31579	0.01018	0.03674
Diferuloylputrescine	C24H28N2O6	3.24785	439.184	1.4392	1.17658	0.003266	0.0186
Rosmaricine	C20H27NO4	3.16827	326.173	1.34798	1.17107	0.003208	0.01841
Glucose isomerase from streptomyces rubiginosus	C17H17ClN2O3S	3.12063	409.061	1.95726	1.26314	0.03033	0.07877
LysoPA(20:4(8Z,11Z,14Z,17Z)/0:0)	C23H39O7P	2.99745	479.215	2.11821	1.40212	7.545e-05	0.003505
Hydroquinone	C6H6O2	2.89197	109.028	1.09511	1.14727	0.01399	0.0458
Asparaginyl-Aspartic acid	C8H13N3O6	2.83812	284.027	1.24577	1.14207	0.0001779	0.004913
Taraxacoside	C18H22O10	2.83053	419.099	2.40738	0.703438	0.001264	0.0111
3-Methylxanthine	C6H6N4O2	2.81577	147.032	1.02384	1.0973	0.003256	0.01855
Grossamide	C36H36N2O8	2.72278	605.226	6.48984	4.86365	0.008555	0.0326
PC-M5'	C29H37NO5	2.69115	500.238	2.09005	1.36739	0.0009786	0.009788
N5-Acetyl-N2-gamma-L-glutamyl-L-ornithine	C12H21N3O6	2.5017	284.126	1.13187	1.13128	0.002923	0.01734
Pandamarilactone 31	C19H25NO4	2.47788	352.153	2.16003	1.31238	5.501e-05	0.002995
Methyl dioxindole-3-acetate	C11H11NO4	2.43053	220.062	1.13707	1.1563	4.04e-05	0.00266
1-Hexanol arabinosylglucoside	C17H32O10	2.2964	441.2	2.56301	1.39786	0.01186	0.04094
Hydroxytanshinone	C19H18O4	2.21618	309.11	1.23773	1.14889	1.938e-05	0.00189
Gentisic acid	C7H6O4	2.18452	153.019	1.23055	1.15217	0.0003496	0.006258
1-Hydroxyepiacorone	C15H24O3	2.15215	273.146	1.74956	1.2578	0.004489	0.02136
Estriol-16-Glucuronide	C24H32O9	2.12843	509.202	2.80877	1.41299	0.0001861	0.004978
4-Hydroxyretinoic acid glucuronide	C26H36O9	2.09518	527.201	3.05945	1.43951	0.01297	0.04352
2-oxo-3-[4-(sulfooxy)phenyl]propanoic acid	C9H8O7S	2.05568	258.993	1.95375	1.38681	0.001391	0.01164
Rubrofusarin 6-[glucosyl-(1->3)-glucosyl-(1->6)-glucoside]	C33H42O20	2.04022	739.211	1.20197	1.20308	0.01096	0.03863
Hydroxyisovaleroyl carnitine	C12H23NO5	1.95232	298.105	1.06964	1.13504	0.0001326	0.004469
Dihydrozeatin-7-N-dihydrozeatin	C16H25N5O6	1.85537	428.18	3.04863	1.69392	0.005418	0.02412
Edulisin II	C24H26O7	1.58228	461.136	1.61444	1.31201	0.003103	0.01806
Gamma-Glutamylproline	C10H16N2O5	1.53408	289.105	1.79467	1.27795	0.00201	0.0141
Leucyl-Hydroxyproline	C11H20N2O4	1.50897	243.135	1.08226	1.10544	0.002211	0.01487
3,4,5-trihydroxy-6-[(2-methylpropanoyl)oxy]oxane-2-carboxylic acid	C10H16O8	1.4606	245.065	1.40642	1.22348	0.001812	0.0134
Prolyl-Glutamine	C10H17N3O4	1.41217	288.121	2.25607	1.3823	0.00304	0.01783
N2-Succinyl-L-ornithine	C9H16N2O5	1.3961	231.099	1.02578	1.13491	0.0002048	0.005183
Asparaginyl-Valine	C9H17N3O4	1.26813	230.115	1.05404	1.12172	0.04438	0.1037
N2-Fructopyranosylarginine	C12H24N4O7	1.05627	357.142	1.43524	1.18891	0.001726	0.01304
Propionylcarnitine	C10H19NO4	1.00837	254.079	1.30852	1.18124	0.01069	0.03806
N-Acetylglutamine	C7H12N2O4	0.992533	375.153	1.22908	1.27092	0.02633	0.07129
3'-Amino-3'-deoxythimidine	C10H15N3O4	0.914617	286.105	1.02316	1.11333	0.0005968	0.007823
Ascorbic Acid	C6H8O6	0.899333	351.058	2.3763	1.39862	0.02989	0.07808
N-Acetyl-7-O-acetylneuraminic acid	C13H21NO10	0.687067	332.1	1.17852	1.16951	0.03494	0.08713
Menadiol disulfate	C11H10O8S2	0.664033	332.975	1.11452	1.12192	0.001631	0.01267
Aspartylglycosamine	C12H21N3O8	0.6258	316.116	1.26905	1.14638	0.0003443	0.006231
{[2,3,4-trihydroxy-5-(hydroxymethyl)oxolan-2-yl]methoxy}sulfonic acid	C6H12O9S	0.6258	241.003	1.46644	1.1605	0.0005343	0.007367
Quinic acid	C7H12O6	0.6258	191.056	1.14514	1.11528	0.0002055	0.005186
Gamma-Glutamylcysteinylserine	C11H19N3O7S	0.6182	336.088	1.00979	1.11163	0.0007362	0.008533
Myo-Inositol	C6H12O6	0.6182	179.056	1.08313	1.10255	0.005611	0.02468
Inosine	C10H12N4O5	1.09158	269.088	1.56525	0.853947	0.02642	0.08601
Trans-EKODE-(E)-Ib	C18H30O4	6.25833	333.204	1.00439	0.935191	0.003761	0.02427
Carbidopa	C10H14N2O4	1.65097	227.103	1.13413	1.10238	0.0001861	0.005198
Alpha,gamma-Onoceradienedione	C30H46O2	5.76475	439.357	1.37149	0.874556	0.03839	0.1108
N-Acetyl-L-alanine	C5H9NO3	0.586667	132.066	1.08865	1.09083	0.002568	0.01954
Methylpyrazine	C5H6N2	0.638367	95.0607	1.30498	0.897989	0.002906	0.02097
N-Phenylacetylglutamic acid	C13H15NO5	2.5488	329.113	1.55393	1.18795	1.529e-05	0.00204
Diosmin	C28H32O15	4.49335	609.181	2.11288	1.19063	0.0004945	0.008075
Hydroxynefazodone	C25H32ClN5O3	5.39427	486.223	1.28835	1.12895	0.0004387	0.007571
5-NITRO-2-PHENYLPROPYLAMINOBENZOIC ACID [NPPB]	C16H16N2O4	5.43203	301.118	1.68966	1.18827	5.87e-07	0.0003186
PC(18:1(11Z)/18:3(9Z,12Z,15Z))	C44H80NO8P	7.20502	782.568	1.06471	1.0885	0.03699	0.108
PC(14:1(9Z)/18:0)	C40H78NO8P	7.41665	732.554	1.58711	1.15852	0.003315	0.02264
PC(18:1(9Z)/18:2(9Z,12Z))	C44H82NO8P	7.43173	784.584	1.64444	1.14414	0.002506	0.01929
PC(14:1(9Z)/20:1(11Z))	C42H80NO8P	7.43173	758.569	1.06084	1.08571	0.008601	0.04092
Cer(d18:0/15:0)	C33H67NO3	7.7946	526.519	1.0187	1.11254	0.001927	0.01643
Arachidonoyl Ethanolamide	C22H37NO2	6.45932	348.288	1.09806	1.09438	0.0009767	0.0115
2-Formaminobenzoylacetate	C10H9NO4	6.21363	208.06	1.07167	1.10416	0.003468	0.02324
Lactucin	C15H16O5	6.0274	299.091	2.08215	1.27199	2.747e-05	0.002702
2-benzylheptanal	C14H20O	4.44797	205.158	1.68845	0.835894	4.415e-05	0.003079
16-Oxoandrostenediol	C19H28O3	4.37225	305.211	1.8799	0.816954	0.002604	0.01968
Afzelechin 7-apioside	C20H22O9	3.67143	407.133	1.3564	0.852941	0.001786	0.01586
Histidinyl-Gamma-glutamate	C11H17N5O4	0.594117	266.123	1.02941	1.09948	0.005716	0.03151
(S)-Isowillardiine	C7H9N3O4	0.616183	182.056	1.50209	0.861808	0.03732	0.1087
Cytidine	C9H13N3O5	0.9111	244.093	1.89363	1.20723	0.0004182	0.007388
Cis-zeatin-7-N-glucoside	C16H23N5O6	1.01653	414.198	1.46051	1.20939	0.002515	0.0193
Leonuriside A	C14H20O9	1.04657	333.115	1.51909	0.852702	0.03261	0.09937
()-2-Propylthiazolidine	C6H13NS	1.06152	132.085	2.13591	1.31	0.001632	0.01512
Pseudomonine	C16H18N4O4	1.19735	372.165	1.19505	0.877757	0.02909	0.09178
Hexaethylene glycol	C12H26O7	1.21243	300.203	5.20954	0.509661	0.007913	0.03889
Gamma glutamyl ornithine	C10H19N3O5	1.28783	226.118	1.03046	1.11343	0.0009604	0.01143
Alpha-Trisaccharide	C20H37NO14	1.42622	533.257	1.56728	1.20919	0.00074	0.009896
Thiourocanic acid	C6H6N2O2S	1.53552	171.022	1.11072	1.1423	0.01413	0.05629
Agaritinal	C12H15N3O4	1.96983	248.103	2.08909	1.29767	0.03736	0.1089
L-L-Homoglutathione	C11H19N3O6S	2.06932	286.085	1.85029	1.2178	0.001977	0.01668
(S)-5'-Deoxy-5'-(methylsulfinyl)adenosine	C11H15N5O4S	2.10088	346.115	1.5092	1.22521	0.001885	0.01631
16,17-Dihydro-16a,17-dihydroxygibberellin A4 17-glucoside	C25H36O12	2.13135	511.216	3.68959	1.60942	0.0002948	0.006263
CDP-DG(16:0/22:5(7Z,10Z,13Z,16Z,19Z))	C50H83N3O15P2	2.18563	525.765	2.80124	0.74935	0.0009962	0.01162
1-Methylinosine	C11H14N4O5	2.19325	346.115	2.36149	0.762719	0.001708	0.01552
3b,16a-Dihydroxyandrostenone sulfate	C19H28O6S	2.231	426.198	2.1668	1.28113	0.00117	0.01265
Tigecycline	C29H39N5O8	2.36483	630.255	1.24211	1.14055	0.02274	0.07734
Vanillactic acid	C10H12O5	2.39503	230.102	1.20311	1.13895	0.01007	0.04503
18-Carboxy-dinor-LTE4	C21H31NO7S	2.60273	486.156	3.6662	1.58285	0.01903	0.0682
Ac-Ser-Asp-Lys-Pro-OH	C20H33N5O9	2.70117	470.222	2.69251	1.44332	0.009987	0.04479
Jubanine C	C39H47N5O5	2.8361	688.351	3.6294	1.53468	0.001434	0.01418
4'-hydroxytrazodone	C19H22ClN5O2	2.9115	429.18	1.14324	1.14105	0.02834	0.09025
N-gamma-Glutamyl-S-(1-propenyl)cysteine	C11H18N2O5S	3.03857	291.101	1.34836	1.16111	0.0001405	0.004656
N-Cinnamoylglycine	C11H11NO3	3.06832	188.07	1.06229	1.11204	0.0005523	0.008555
Natamycin	C33H47NO13	3.15205	710.282	2.14506	1.25736	0.004593	0.02741
6-allyl-8b-Carboxy-ergoline	C18H20N2O2	3.30697	634.334	3.00356	1.40496	0.002619	0.0197
Retrofractamide A	C20H25NO3	3.32203	350.17	1.06721	1.10924	0.0003564	0.006874
7-hydroxymethotrexate	C20H22N8O6	3.32203	512.203	1.04628	0.898671	0.001705	0.0155
PI(17:1(9Z)/0:0)	C26H49O12P	3.39068	585.303	1.1549	0.89723	0.03975	0.1136
Hydroxygaleon	C20H22O5	3.50423	702.33	2.34831	1.38832	0.002662	0.01983
Glycylserylprolylmethionylphenylalanylvalinamide	C29H45N7O7S	3.61847	600.291	2.59137	1.33342	0.0003415	0.006745
6,11-Dihydroxy-2,2-dimethylpyrano[3,2-c]xanthen-7(2H)-one	C18H14O5	3.75432	328.118	3.03464	2.28881	0.02073	0.07247
3-Fucosyllactose	C18H32O15	3.96748	521.206	1.99783	1.27371	0.008205	0.03973
Lysyl-Tryptophan	C17H24N4O3	3.99028	703.334	1.47019	1.20223	0.02252	0.07687
Valyl-Asparagine	C9H17N3O4	4.00552	254.113	1.54263	1.18215	0.0006423	0.00921
Isomollupentin 7,4'-dimethyl ether 2''-O-glucoside	C28H32O14	4.21315	593.187	1.6292	0.819901	0.01675	0.06294
2,2-Dimethyloxirane	C4H8O	4.45555	73.0654	1.59947	0.804315	1.277e-05	0.001933
(1alpha,4beta,5beta)-4-Hydroxy-7(11),10(14)-guaiadien-8-one	C15H22O2	4.47825	276.196	1.0239	1.12714	0.001357	0.01378
3-[3,5-dihydroxy-4-(sulfooxy)phenyl]-2-oxopropanoic acid	C9H8O9S	4.61493	310.02	2.66812	1.37605	1.07e-06	0.0004592
Demethoxycurcumin	C20H18O5	4.83487	356.149	1.12749	0.870097	0.03377	0.1016
I-Urobilin	C33H42N4O6	5.1827	613.3	2.91284	1.36955	0.0004175	0.007388
N-[(Ethoxycarbonyl)methyl)-p-menthane-3-carboxamide	C15H27NO3	5.27333	234.185	1.09626	1.13762	0.007022	0.03617
Americanin A	C18H16O6	5.4094	311.091	1.56161	1.23533	0.01002	0.04489
Enokipodin D	C15H18O4	5.58232	227.106	2.09996	0.746946	0.006499	0.03437
3-(2-hydroxyphenyl)-1-(3-hydroxyphenyl)propan-1-one	C15H14O3	5.64222	502.218	2.3336	1.29406	0.001282	0.01335
N-Oleoyl tyrosine	C27H43NO4	5.67248	463.353	3.54016	1.55979	0.0005978	0.008887
(E)-5-(3,4,5,6-Tetrahydro-3-pyridylidenemethyl)-2-furanmethanol	C11H13NO2	5.69625	174.091	1.79215	1.267	0.009441	0.04322
6',7'-Dihydroxybergamottin	C21H24O6	5.75665	373.168	1.26333	0.849731	0.003514	0.02342
Palmitic amide	C16H33NO	5.80252	278.248	1.20672	1.14926	0.003213	0.02224
Norbutorphanol	C16H21NO2	5.86292	282.149	1.36867	1.14598	7.015e-05	0.003607
Phenylmethyl benzeneacetate	C15H14O2	5.92282	470.229	1.60791	1.17016	0.0008632	0.01079
PS(22:2(13Z,16Z)/18:3(9Z,12Z,15Z))	C46H80NO10P	5.94525	901.569	4.34912	1.89733	0.008792	0.04143
PE(15:0/P-16:0)	C36H72NO7P	5.95273	684.495	1.28967	1.16897	0.01804	0.06597
2-Amino-4-oxo-6-(1',2'-dioxoprolyl)-7,8-dihydroxypteridine	C9H9N5O5	5.98265	331.074	2.17524	1.34112	0.01375	0.05532
Sphingosine 1-phosphate	C18H38NO5P	5.98265	362.248	1.04826	1.08567	0.003454	0.02321
N-Stearoyl phenylalanine	C27H45NO3	6.005	449.373	1.23707	1.12062	0.004045	0.02533
Glyceryl 5-hydroxydecanoate	C13H26O5	6.18383	285.169	2.32197	0.804565	0.01165	0.04948
Phytocassane C	C20H30O3	6.40715	382.237	6.67098	2.63124	0.0009933	0.01162
3-Hydroxy-10'-apo-b,y-carotenal	C27H36O2	6.82573	434.305	1.27331	1.13206	0.001161	0.01261
LysoPC(24:0)	C32H66NO7P	7.27312	590.456	1.42148	1.16438	0.002746	0.02026
2-Hexaprenyl-3-methyl-6-methoxy-1,4-benzoquinol	C38H58O3	7.58253	626.456	1.6576	1.17188	0.02392	0.08015
Reticulatamol	C35H66O3	7.51475	552.535	1.58024	1.19888	0.04677	0.1279
PC(18:3(9Z,12Z,15Z)/P-18:1(11Z))	C44H80NO7P	7.47698	788.556	1.2801	1.14223	0.01327	0.05406
3-O-Sulfogalactosylceramide (d18:1/20:0)	C44H85NO11S	7.43173	874.554	1.76137	1.23435	0.0144	0.05695
PE(14:0/16:0)	C35H70NO8P	7.394	708.455	2.02543	1.22374	0.002117	0.01751
LysoPC(P-16:0)	C24H50NO6P	7.3562	444.326	1.67475	1.19	0.000263	0.005964
Indeloxazine	C14H17NO2	7.19745	232.133	1.76841	1.21783	0.0001082	0.004143
Tipredane	C22H31FO2S2	6.86428	449.134	2.15779	0.804059	0.00333	0.02268
3,5-Dihydroxyergosta-7,22-dien-6-one	C28H44O3	6.83327	446.364	1.02684	0.916458	0.02129	0.07386
Ganoderic acid C1	C30H42O7	6.65308	537.285	1.84286	1.21031	0.003577	0.02368
Gibberellin A123	C20H28O6	6.6383	403.152	1.94108	0.849912	0.00113	0.0124
Absinthin	C30H40O6	6.23598	535.243	2.35113	1.26367	0.000183	0.005189
6S,9R-Dihydroxy-4,7E-megastigmadien-3-one 9-[apiosyl-(1->6)-glucoside]	C24H38O12	6.22853	551.275	1.43998	1.1296	0.0001952	0.005275
(2E,4E)-2,4-Dodecadienal	C12H20O	6.21363	222.185	5.67264	0.202479	0.0008254	0.01054
Macrocarpal I	C28H42O7	6.18383	554.304	1.16131	1.11927	0.009423	0.0432
()7-epi Jasmonic Acid	C12H18O3	6.09453	211.133	1.0489	0.914794	0.002628	0.01972
8-Hydroxy-2-methoxy-6-methyl-1,4-naphthoquinone	C12H10O4	5.89293	251.091	1.24701	1.15198	0.01125	0.04827
Kudzusaponin SA1	C42H68O15	5.87043	813.463	1.95585	0.794997	0.007426	0.03738
(-)-trans-3,4-Dihydro-4,8-dihydroxy-3-methyl-1H-2-benzopyran-1-one	C10H10O4	5.76475	452.131	2.83306	1.41155	0.00243	0.01901
NILOTICIN	C30H48O3	5.76475	457.368	1.58252	0.847318	0.02442	0.08128
Amoxicillin	C16H19N3O5S	5.71135	388.096	2.03992	1.358	0.02335	0.0787
8-Hydroxy-14,16-hentriacontanedione	C31H60O3	5.7038	519.416	2.09284	1.37022	0.02907	0.09174
Dehydrocarpaine I	C28H48N2O4	5.7038	477.369	1.92631	1.21406	0.004993	0.02892
Flacourtin	C20H22O9	5.65737	371.112	1.79986	1.27033	0.001714	0.01553
Velutin	C17H14O6	5.65737	315.086	2.71904	1.44343	0.0008598	0.01079
Tryptophyl-Tryptophan	C22H22N4O3	5.64978	373.165	1.47836	0.844587	0.01637	0.062
N-Stearoyl tyrosine	C27H45NO4	5.64222	465.369	1.35233	1.1486	0.02357	0.07926
Norerythromycin	C35H63NO13	5.62713	688.424	2.18973	0.799811	0.004639	0.02755
Coagulin R 3-glucoside	C34H48O11	5.59713	650.354	1.93902	1.27606	4.742e-05	0.003117
Beta-Doradecin	C40H52O3	5.34133	625.359	2.92065	1.36668	0.01426	0.05657
Wogonin 7-glucoside	C22H22O10	5.29602	447.128	3.77992	2.52519	0.002813	0.02066
4-Hydroxyphenylpyruvic acid	C9H8O4	5.25083	163.039	1.53282	1.18838	0.001344	0.0137
Glutamyllysine	C11H21N3O5	5.22832	298.139	1.4341	1.26937	0.001989	0.01673
4Alpha-hydroxymethyl-5alpha-cholesta-8,24-dien-3beta-ol	C28H46O2	5.1827	456.38	3.34011	0.669842	0.002257	0.01821
Isomaltose	C12H22O11	5.06955	343.127	1.04875	1.12576	0.004943	0.02872
Abrine	C12H14N2O2	4.95627	219.112	1.5386	1.20021	2.59e-05	0.002655
Indole-3-ethanol	C10H11NO	4.92592	162.091	1.34494	0.87176	0.03264	0.09937
3'-N'-Acetylfusarochromanone	C17H22N2O5	4.76658	335.16	2.29225	1.31479	0.001275	0.01333
Cadabicine	C25H29N3O4	4.75132	468.249	1.22971	1.13748	3.023e-05	0.002771
4-O-Demethyl-13-dihydroadriamycinone	C20H18O9	4.70573	403.102	1.62013	1.21071	0.003086	0.02175
Naringenin	C15H12O5	4.70573	273.075	4.74767	3.70257	0.0005822	0.008769
1-Hydroxy-3-methoxy-10-methylacridone	C15H13NO3	4.69052	297.123	1.4325	0.854912	0.01111	0.04787
Sesamolinol	C20H20O7	4.62252	373.129	1.19941	0.875378	0.008205	0.03973
Cascarillin	C22H32O7	4.53892	450.246	1.38405	1.13599	0.0001063	0.004143
(S)-5,7-Dihydroxy-6-prenylflavanone	C20H20O4	4.52372	342.17	2.01693	0.779451	0.0007529	0.01
1-Heptadecanoylglycerophosphoethanolamine	C22H46NO7P	4.49335	490.291	2.10079	1.23775	0.0002148	0.005561
Hexanoylcarnitine	C13H25NO4	4.4404	298.144	1.08628	1.10904	0.0001647	0.004965
Glutamylphenylalanine	C14H18N2O5	4.42528	259.107	1.27858	1.15452	0.009729	0.04397
Mycotoxin T 2	C16H23NO7	4.34963	700.33	3.65135	0.622974	0.007612	0.03794
Cassythine	C19H19NO5	4.1664	342.134	1.65672	0.859448	0.01359	0.05487
7-hydroxy-6-methoxy-3-(1,2,5-trihydroxy-4-oxocyclohexyl)-4H-chromen-4-one	C16H16O8	4.08253	400.103	6.5752	0.369677	0.002056	0.01713
P-Glucosyloxymandelonitrile	C14H17NO7	4.0369	312.108	3.26417	1.58699	0.007659	0.03809
4,6,7-Trihydroxy-1,2,3,4-tetrahydroisoquinoline	C9H11NO3	4.01422	426.167	1.94262	1.25183	0.004621	0.02749
N17-Dimethylindole-3-carboxaldehyde	C11H11NO	3.95233	174.091	2.73461	1.39608	0.004504	0.02704
Isopentyl beta-D-glucoside	C11H22O6	3.77817	215.128	1.48428	0.848383	0.006435	0.03414
Blumealactone A	C20H28O6	3.76302	387.178	1.83135	1.20098	1.72e-05	0.002201
5-Hydroxy-7,8-dimethoxyflavone 5-glucoside	C23H24O10	3.71668	461.144	1.1563	0.902997	0.002903	0.02097
Isopentenyladenosine	C15H21N5O4	3.69408	353.193	1.1994	1.1237	1.374e-05	0.001984
Americanin D	C18H16O6	3.48178	329.102	1.33229	0.855801	0.004463	0.02688
Sulindac glucuronide	C26H25FO9S	3.34538	533.129	1.90866	0.676168	0.00542	0.03043
Asparaginyl-Isoleucine	C10H19N3O4	3.3145	284.103	1.62888	1.19803	0.0007622	0.01005
VI2Fuc-nLc6	C66H115N3O37	3.24483	771.863	2.36241	0.764209	0.01119	0.04808
Chloromarmin	C19H23ClO4	3.1292	333.123	1.85819	1.18818	0.0004118	0.007356
Cytochalasin Npho	C30H39NO5	2.9713	538.25	4.64372	2.18691	0.004349	0.02658
1-Hydroxy-4-methylanthraquinone	C15H10O3	2.9713	239.07	1.07902	0.809253	0.01662	0.06263
(9Z,11R,12S,13S,15Z)-12,13-Epoxy-11-hydroxy-9,15-octadecadienoic acid	C18H30O4	2.96385	349.176	1.07724	1.12045	0.01092	0.04739
Physagulin C	C30H38O9	2.90398	543.259	1.6437	1.18705	0.002846	0.02074
2,3,4,5,2',3',4',6'-Octamethoxychalcone	C23H28O9	2.89647	449.185	4.01915	1.841	0.0001954	0.005275
3-Amino-1-methyl-5H-pyrido[4,3-b]indole	C12H11N3	2.88138	230.129	1.84108	1.27543	0.0006447	0.009217
2-Hydroxyestrone sulfate	C18H22O6S	2.8216	411.082	1.66038	1.18458	0.01169	0.04959
Arbutin	C12H16O7	2.7312	290.124	1.27225	1.15864	0.0001255	0.004421
N-Hexadecanoylpyrrolidine	C20H39NO	2.65572	354.275	3.29356	0.670441	0.0005138	0.008303
8-Acetoxy-4'-methoxypinoresinol 4-glucoside	C29H36O13	2.61032	634.251	1.98439	1.29222	0.004634	0.02755
N1-trans-Feruloylagmatine	C15H22N4O3	2.3875	339.202	1.38769	1.17558	0.01182	0.04988
L-beta-aspartyl-L-leucine	C10H18N2O5	2.32812	247.128	1.10453	1.11284	0.0009014	0.01107
Nomilinic acid	C28H36O10	2.22347	533.237	1.21735	1.15737	0.001335	0.01369
Cis-4-Hydroxy-D-proline	C5H9NO3	2.21593	132.065	1.25745	1.15268	0.0004733	0.007924
Isoleucyl-Gamma-glutamate	C11H21N3O4	2.20083	260.16	1.20369	1.16058	0.02219	0.0761
Kaempferol 3-rhamnoside-7-glucosyl-(1->2)-rhamnoside	C33H40O19	2.18563	741.225	4.1322	0.392492	0.0147	0.05773
5,9,11-trihydroxyprosta-6E,14Z-dien-1-oate	C30H37NO8	2.08455	557.287	1.53176	1.23481	0.002598	0.01966
2-Amino-3-carboxymuconic acid semialdehyde	C7H7NO5	2.06175	168.029	1.53415	0.82148	0.01269	0.05237
7-Methylguanine	C6H7N5O	2.05418	166.072	1.77852	1.24416	0.01017	0.04529
Aflatoxin P1	C16H10O6	2.03153	660.114	2.01253	0.8305	0.004365	0.02665
(S)-Argpyrimidine	C11H18N4O3	1.8382	287.171	1.06231	0.916016	0.007719	0.03826
Allobarbital	C10H12N2O3	1.78488	209.092	1.55706	1.15538	0.002672	0.01987
N-Decanoylglycine	C12H23NO3	1.75453	247.201	1.2727	0.862628	0.0003337	0.006641
Nopalinic acid	C10H18N2O6	1.71738	245.113	1.69561	1.1815	0.000807	0.0104
Methyl-2-alpha-L-fucopyranosyl-beta-D-galactoside	C13H24O10	1.67357	341.145	1.54548	1.17756	0.007138	0.03647
(R)-Higenamine	C16H17NO3	1.63583	294.108	1.01422	1.12893	0.0002444	0.005868
3-Hexenedioic acid	C6H8O4	1.45032	289.092	3.0865	1.5356	0.03603	0.1062
4-Aminohippuric acid	C9H10N2O3	1.41855	236.103	1.26351	0.875025	0.005939	0.03233
L-alpha-glutamyl-L-hydroxyproline	C10H16N2O6	1.2049	302.134	1.56285	1.17476	0.0002923	0.006249
JUAREZIC ACID	C11H10O2	0.789933	175.075	1.039	1.12324	0.005096	0.02934
Alanyl-Hydroxyproline	C8H14N2O4	0.774733	235.13	1.80868	0.82366	0.0005649	0.008637
N(omega)-Hydroxyarginine	C6H14N4O3	0.638367	155.094	1.7867	0.795161	0.001866	0.01624

## Sheet: Supplementary Table 8
Supplementary Table 8. Metabolomic changes in the fecal in the AOM/DSS and EVO
Metabolite	Formula	Retention time	M/Z	VIP_pred_OPLS-DA	FC(B/C)	P_value	FDR
Deoxycholic acid	C24H40O4	6.33938	391.286	1.11131	0.919795	0.01758	0.04052
(3beta,22R,23R,24S)-3,22,23-Trihydroxystigmastan-6-one	C29H50O4	6.52852	461.365	1.25996	0.886727	4.113e-06	7.534e-05
3-(3,4-dimethoxyphenyl)-N-[2-(3,4-dimethoxyphenyl)ethyl]propanimidic acid	C21H27NO5	1.65478	418.195	3.68823	0.542	0.01395	0.03354
2-(Formamido)-N1-(5-phospho-D-ribosyl)acetamidine	C6H12N3O8P	2.67515	284.028	2.61263	0.637416	1.595e-07	7.571e-06
Kanzonol O	C22H22O6	3.44368	363.121	1.24132	0.847286	4.827e-06	8.393e-05
Osthenol	C14H14O3	5.12568	251.072	1.48588	1.29397	0.0007014	0.003155
Mesobilirubinogen	C33H44N4O6	5.32707	591.32	1.11846	0.90133	0.0005963	0.002791
6-Methylcoumarin	C10H8O2	5.69935	205.05	1.00747	0.806854	0.006363	0.01779
3,4,5-trihydroxy-6-[(oxolan-2-yl)methoxy]oxane-2-carboxylic acid	C11H18O8	5.72255	315.052	2.3591	0.669542	7.872e-06	0.0001172
Luteolinidin	C15H11O5+	5.7302	308.006	1.48542	0.762829	0.00226	0.007989
13'-Carboxy-gamma-tocopherol	C28H46O4	6.60462	445.333	1.85775	0.845433	5.125e-09	6.17e-07
2,3-Butanediol glucoside	C10H20O7	6.07398	251.111	1.49319	0.792894	0.0005676	0.002688
(-)-trans-Carveol glucoside	C16H26O6	0.595417	349.137	1.08827	0.866758	6.053e-07	1.943e-05
Arginyl-Isoleucine	C12H25N5O3	0.961283	286.189	1.56091	1.29799	0.01376	0.03318
(2S,3'S)-alpha-Amino-2-carboxy-5-oxo-1-pyrrolidinebutanoic acid	C9H14N2O5	1.40415	211.072	1.21422	0.880442	0.0001888	0.001169
Neuromedin B (1-3)	C12H22N4O5	1.54212	301.153	1.52428	0.765916	0.01829	0.04187
Beta-Glucogallin	C13H16O10	1.6158	331.068	1.74278	0.577524	0.007606	0.02054
Linalool 3,6-oxide primeveroside	C21H36O11	1.6944	485.201	1.09998	0.804156	9.264e-05	0.000686
Arginyl-Histidine	C12H21N7O3	1.74243	332.147	1.40354	0.799362	0.0004148	0.002125
Glycylproline	C7H12N2O3	1.83008	389.169	1.49464	0.788941	7.531e-06	0.0001134
Glucoconvallatoxoloside	C41H64O20	1.86325	913.344	1.90672	1.36502	0.02919	0.06095
Lucuminic acid	C19H26O12	2.15992	445.136	1.42158	0.740113	0.003113	0.01035
(-)-epicatechin-3'-O-glucuronide	C21H24O11	2.21618	433.114	1.69692	0.740896	0.0001083	0.0007678
14alpha-Hydroxypaxilline	C27H33NO5	2.23967	486.204	2.26859	0.724542	2.544e-05	0.0002683
8-[(Aminomethyl)sulfanyl]-6-sulfanyloctanoic acid	C9H19NO2S2	2.24752	218.068	1.01234	0.862281	4.119e-05	0.000382
Vulgaxanthin I	C14H17N3O7	2.25543	723.217	2.50045	0.73331	0.00211	0.007559
L-DOPA 3'-glucoside	C15H21NO9	2.32768	340.105	1.26331	0.854898	3.236e-06	6.33e-05
Farnesylcysteine	C18H31NO2S	2.36778	360.179	1.18352	0.8259	0.0165	0.0385
N-Acetyl-5-aminosalicylic acid	C9H9NO4	2.47788	194.046	1.57775	0.8013	9.455e-05	0.0006951
(R)-Laudanidine	C20H25NO4	2.59488	388.173	1.30925	0.806687	6.061e-05	0.0005113
Kanzonol F	C26H28O5	2.61168	441.168	1.6087	0.717292	0.007151	0.01949
Fallacinol	C16H12O6	2.70712	281.046	2.73478	0.608217	3.167e-08	2.461e-06
Rac-4-Hydroxy-4-O-(beta-D-glucuronide)-all-trans-retinyl acetate	C28H40O9	2.73048	541.246	2.81002	0.67919	0.0001839	0.001145
(-)-Matairesinol 4'-[apiosyl-(1->2)-glucoside]	C31H40O15	2.85343	633.22	2.9023	0.653511	1.005e-05	0.000139
1,2,3,4,5,6-Hexahydro-5-(1-hydroxyethylidene)-7H-cyclopenta[b]pyridin-7-one	C10H13NO2	2.86115	178.087	1.36067	0.809492	4.71e-06	8.261e-05
Daidzein 4'-O-glucuronide	C21H18O10	2.915	429.083	2.43571	0.64729	0.0001783	0.001113
(-)-Epiafzelechin 3-gallate	C22H18O9	3.13652	425.089	1.31164	1.62597	0.0404	0.07908
Dihydrocoumaroyl Hexoside	C15H20O8	3.16827	327.11	1.29582	0.818428	0.001922	0.007027
6-O-Oleuropeoylsucrose	C22H36O13	3.22447	529.194	3.16654	0.386181	0.004588	0.01408
Caffeoylferuloylspermidine	C26H33N3O6	3.35698	482.229	1.366	0.817761	0.03613	0.07218
1-(2-hydroxy-4-methoxyphenyl)-3-phenylpropan-1-one	C16H16O3	3.54375	301.109	1.05215	0.861371	2.524e-06	5.329e-05
Isolimonic acid 16->17-lactone	C26H32O9	3.67698	523.176	1.52309	0.774361	0.04067	0.0795
N-Acetyl-D-phenylalanine	C11H13NO3	3.81677	206.082	1.05622	0.856	0.04195	0.08154
Isovitexin 2''-O-(6'''-feruloyl)glucoside	C37H38O18	3.86302	769.201	1.87288	0.765066	0.0006676	0.003032
Licorice glycoside A	C36H38O16	4.00513	771.216	3.27618	0.535584	0.002815	0.009529
Cholic acid glucuronide	C30H48O11	4.1371	621.269	1.61114	1.21436	0.01787	0.04108
Gamma-Glutamyl-S-methylcysteinyl-beta-alanine	C12H21N3O6S	4.21625	316.094	1.29827	0.830137	2.703e-06	5.612e-05
Dihydronaringenin-O-sulphate	C15H14O8S	4.32627	335.024	1.2408	1.22212	0.0289	0.06051
3,4-Dimethyl-5-pentyl-2-furanpropanoic acid	C14H22O3	4.42807	273.126	2.8025	0.644458	0.0003234	0.001763
Sinapic acid	C11H12O5	4.45215	223.061	1.11083	0.814705	0.001611	0.006109
N-Desmethylritonavir	C36H46N6O5S2	4.50623	687.272	1.9863	0.778761	0.008739	0.02293
Arabinofuranosylguanine	C10H15N5O5	4.74088	569.205	1.53826	0.770698	0.009581	0.02473
Formononetin 7-(2-p-hydroxybenzoylglucoside)	C29H26O11	4.86827	595.147	1.64136	0.736627	3.689e-05	0.0003524
4-O-beta-D-Glucopyranuronosyl-L-fucose	C12H20O11	4.95447	339.094	1.55106	1.24276	1.22e-05	0.0001592
Arginyl-Methionine	C11H23N5O3S	5.17207	340.12	1.19634	0.872796	3.304e-06	6.414e-05
Lycopersiconolide	C22H34O4	5.18775	397.213	1.05101	1.18402	0.007215	0.01964
Soyasaponin A1	C59H96O29	5.19553	633.296	1.13002	1.13549	0.007724	0.02078
Deoxycholic acid 3-glucuronide	C30H48O10	5.2802	589.304	1.00307	0.897279	0.000673	0.003053
Epsilon-caprolactam	C6H11NO	5.3739	271.167	1.34452	0.803875	0.004459	0.01374
2-hydroxymethylolanzapine	C17H20N4OS	5.4127	365.082	1.07266	0.829001	0.0007583	0.00336
5-Hydroxysulfamethoxazole	C10H11N3O4S	5.49823	268.038	1.12144	0.807114	7.795e-06	0.0001162
(3beta,5alpha,9alpha,22E,24R)-5,9-Epidioxy-3-hydroxyergosta-7,22-dien-6-one	C28H42O4	5.53685	487.308	1.9005	0.781054	0.006945	0.01904
Bn-NCC-1	C37H40N4O11	5.71485	697.252	2.3851	0.712215	2.538e-11	1.222e-08
Foetidissimoside B	C63H100O31	5.80005	675.305	1.39002	1.18771	0.004036	0.01269
2-Aminomuconic acid	C6H7NO4	5.89167	359.071	1.87477	0.729323	0.00201	0.007279
Apigenin	C15H10O5	5.89923	315.051	1.89719	0.804926	1.336e-05	0.0001699
4'-Hydroxy-R-phenprocoumon	C18H16O4	5.89923	341.105	1.02011	1.12405	4.148e-07	1.49e-05
Diosmetin	C16H12O6	5.94473	299.057	1.67467	0.827368	5.297e-06	8.986e-05
3,4,5-trihydroxy-6-{4-[(1E)-3-oxopent-1-en-1-yl]phenoxy}oxane-2-carboxylic acid	C17H20O8	5.97522	373.088	1.79209	0.755165	0.0004148	0.002125
6-Amino-9H-purine-9-propanoic acid	C8H9N5O2	5.98283	228.049	1.25177	0.812153	2.453e-05	0.0002614
Coumestrol	C15H8O5	5.98283	267.03	1.87165	0.821823	0.0001069	0.0007615
3,3-Dimethylglutaric acid	C7H12O4	6.03607	159.065	1.06509	0.829885	0.002632	0.009039
Abscisic alcohol	C15H22O3	6.22568	249.15	1.04583	0.908345	0.0001184	0.0008173
Docosatrienoic acid	C22H38O2	6.39983	355.261	4.73289	0.507812	6.536e-07	2.043e-05
Guggulsterone	C22H30O3	6.42992	379.167	2.09065	0.773526	0.0008196	0.003587
11'-Carboxy-alpha-chromanol	C26H42O4	6.45265	439.285	1.9124	0.811297	1.337e-06	3.409e-05
PE(22:5(7Z,10Z,13Z,16Z,19Z)/18:0)	C45H80NO8P	6.49063	830.511	1.15973	1.16119	0.0008949	0.003845
4alpha-hydroxymethyl-4beta-methyl-5alpha-cholesta-8,24-dien-3beta-ol	C29H48O2	6.52852	427.355	1.10123	1.15392	0.03438	0.0695
Lucyin A	C30H46O5	6.58942	507.31	1.30528	0.878892	0.0005425	0.002598
Gibberellin A38 glucosyl ester	C26H36O11	6.75752	559.197	1.85527	1.2619	0.0007284	0.003253
Fluoxetine glucuronide	C23H26F3NO7	6.92662	466.149	1.3667	1.17612	1.84e-06	4.306e-05
Enkephalin L	C28H37N5O7	6.93463	592.221	3.26319	0.577944	0.001228	0.004944
PC(18:1(11Z)/18:3(6Z,9Z,12Z))	C44H80NO8P	7.18878	826.562	1.28551	0.860757	0.0001388	0.0009189
Azukisaponin IV	C48H76O20	7.21175	1009.44	1.93477	1.28853	0.004068	0.01276
Rhodinyl butyrate	C14H26O2	7.56132	451.38	1.77837	0.820769	0.0139	0.03343
PE-NMe2(15:0/14:0)	C36H72NO8P	7.59202	676.493	1.18068	0.861302	0.001864	0.006869
PC(18:1(11Z)/18:2(9Z,12Z))	C44H82NO8P	7.4213	828.579	1.37992	0.848651	5.447e-06	9.135e-05
PC(18:0/18:4(6Z,9Z,12Z,15Z))	C44H80NO8P	7.32778	826.563	3.06315	0.615524	2.07e-10	5.898e-08
Kanokoside A	C21H32O12	7.08778	497.16	4.47141	1.88076	3.548e-11	1.527e-08
Notoginsenoside T1	C36H60O10	7.00348	673.395	1.54361	0.821323	1.846e-06	4.311e-05
1-alpha-Acevaltrate	C24H32O10	6.91897	517.147	1.53637	1.15718	4.343e-09	5.455e-07
4a-Methyl-5a-cholesta-8,24-dien-3-one	C28H44O	6.5361	441.336	1.40529	0.868084	0.002712	0.009263
Delta-Tocopherol	C27H46O2	6.46785	447.348	1.03661	0.903531	1.889e-05	0.000214
Methyl 3-oxo-12-oleanen-28-oate	C31H48O3	6.42992	449.34	2.57219	0.716316	0.0001534	0.0009906
14-Hydroxy-E4-neuroprostane	C22H32O5	6.40728	357.208	1.71749	0.800818	0.0009712	0.004098
11'-Carboxy-gamma-tocotrienol	C25H36O4	6.35438	399.254	1.59625	0.844892	0.0008294	0.003621
HU-211	C25H38O3	6.33182	385.275	1.01902	0.887672	0.008661	0.02278
7-Sulfocholic acid	C24H40O8S	6.30155	975.482	2.89634	1.31296	0.003863	0.01229
Coroloside	C35H54O12	6.2864	687.333	1.54638	0.82342	0.01443	0.03449
(Z)-6-Nonenal	C9H16O	6.27123	279.233	1.37967	0.882135	4.511e-05	0.0004081
Aloe-emodin	C15H10O5	6.27123	269.046	2.57623	0.697428	3.751e-06	7.077e-05
Medicagenic acid	C30H46O6	6.26363	501.323	1.97814	0.836678	0.001033	0.004309
4'-Hydroxyclobazam	C16H13ClN2O3	6.19533	297.041	2.37034	0.771255	7.052e-05	0.0005676
25-Hydroxyvitamin D2-25-glucuronide	C34H52O8	6.1119	633.366	2.17889	0.78527	0.007127	0.01944
Formononetin	C16H12O4	6.03607	267.067	1.70545	0.769096	5.509e-07	1.806e-05
Dihydroxycitracridone I	C20H21NO7	5.99805	368.118	1.53338	0.814171	0.01058	0.02682
Graecunin E	C51H82O22	5.71485	522.258	1.73776	1.32591	0.002364	0.008291
Estrone-3-sulfate	C18H22O5S	5.69935	385.087	1.38423	0.81887	9.247e-05	0.0006853
Aflatoxin B2a	C17H14O7	5.60512	329.068	2.22035	0.736691	2.679e-05	0.0002783
3-Hydroxyphloretin	C15H14O6	5.52917	289.072	2.00112	1.41891	9.567e-05	0.0007011
[3-(3,7-dihydroxy-3,4-dihydro-2H-1-benzopyran-2-yl)phenyl]oxidanesulfonic acid	C15H14O7S	5.51372	337.04	1.31187	0.79203	0.006451	0.01796
1-Isothiocyanatohexane	C7H13NS	5.4827	188.075	2.23989	0.718599	6.76e-06	0.0001055
S-Adenosylmethioninamine	C14H23N6O3S+	5.33483	336.136	1.32353	0.840264	0.03167	0.06503
N-(4-aminobutyl)-3-(4-hydroxyphenyl)propanimidic acid	C13H20N2O2	5.13333	235.145	6.58202	0.00116105	3.525e-08	2.631e-06
N-Acetylcystathionine	C9H16N2O5S	4.97783	309.078	1.9815	0.684592	0.02403	0.05236
S-(2-Hydroxyethyl)glutathione	C12H21N3O7S	4.92245	396.11	1.15944	0.773065	0.03021	0.06259
2-(1,2-Diamino-1-propenyl)phenol	C9H12N2O	4.89153	201.043	2.19553	0.70127	0.0002611	0.001505
Moracin K	C19H16O5	4.83545	323.093	3.8595	0.0243434	0.001116	0.004586
Ascorbigen	C15H15NO6	4.73302	326.068	1.30573	1.20418	0.0002444	0.001429
Grevilline B	C18H12O7	4.68625	321.041	2.53542	0.699545	8.733e-06	0.0001262
Alpha-Zearalenol	C18H24O5	4.4906	341.136	1.76367	0.707135	5.579e-08	3.761e-06
Enalaprilat	C18H24N2O5	4.44453	385.119	1.35961	1.20434	0.0006072	0.002827
Dopamine glucuronide	C14H19NO8	4.29495	310.094	1.94381	0.785689	1.708e-06	4.082e-05
2-(Methylthio)-3H-phenoxazin-3-one	C13H9NO2S	4.20852	242.029	1.28381	0.77725	0.0006257	0.00289
5,7-Dihydroxy-6-methoxyflavone 5-rhamnoside	C22H22O9	4.12935	429.119	1.29127	0.809113	0.001523	0.005858
N-trans-Feruloyloctopamine	C18H19NO5	4.07608	310.109	2.49095	1.43012	2.307e-05	0.0002501
AH 6809	C17H14O5	4.06075	297.077	1.54492	0.7717	3.054e-05	0.0003076
Menthoside	C36H36O17	4.0374	739.19	1.3713	0.825067	0.0008124	0.003559
Panaxydol chlorohydrin	C17H25ClO2	3.9505	637.31	2.11776	0.777055	0.002333	0.008202
(E)-Casimiroedine	C21H27N3O6	3.9505	462.19	1.56446	0.736461	0.01104	0.02776
8-(1-hydroxy-2-methoxypropan-2-yl)-2H-furo[2,3-h]chromen-2-one	C15H14O5	3.82445	295.062	1.59615	0.736842	2.692e-06	5.596e-05
Rubraflavone C	C30H34O6	3.79378	525.202	1.01487	1.13433	0.003121	0.01036
Oxysolavetivone	C15H22O2	3.7311	255.135	1.02316	0.869849	1.366e-05	0.0001731
LysoPE(0:0/18:2(9Z,12Z))	C23H44NO7P	3.67698	498.258	2.64609	0.636044	7.882e-05	0.0006143
Pyroglutamyl-Isoleucine	C11H18N2O4	3.64635	241.12	1.45631	0.808092	2.657e-05	0.0002767
L-Phenylalanine	C9H11NO2	3.62297	164.071	1.69087	0.81049	3.675e-07	1.366e-05
Isoglobotriaose	C19H34O15	3.59937	537.163	2.03514	0.661396	0.0185	0.04223
Diferuloylputrescine	C24H28N2O6	3.24785	439.184	1.61897	0.807001	0.0001338	0.0008952
5-hydroxy-7-methoxy-2-phenyl-8-(3,4,5-trihydroxyoxan-2-yl)-4H-chromen-4-one	C21H20O8	3.22447	399.109	1.28856	1.2483	0.0005914	0.002772
15-Acetoxyscirpene-3,4-diol 4-O-a-D-glucopyranoside	C23H34O11	3.20893	531.21	2.25394	0.106561	0.04354	0.08406
Glucose isomerase from streptomyces rubiginosus	C17H17ClN2O3S	3.12063	409.061	1.25015	0.829824	0.01582	0.03722
Ouabain	C29H44O12	3.07325	583.275	2.70498	0.636943	0.001125	0.004611
LysoPA(20:4(8Z,11Z,14Z,17Z)/0:0)	C23H39O7P	2.99745	479.215	1.85005	0.702772	7.282e-08	4.457e-06
N-Acetylserotonin sulfate	C12H14N2O5S	2.83812	297.055	1.03164	0.871317	0.0002026	0.001239
Taraxacoside	C18H22O10	2.83053	419.099	1.20852	1.22349	0.01503	0.03567
Grossamide	C36H36N2O8	2.72278	605.226	6.85836	0.169089	7.059e-05	0.0005676
PC-M5'	C29H37NO5	2.69115	500.238	1.84021	0.721327	5.614e-05	0.0004817
3,4,5-trihydroxy-6-[(5-oxo-1,7-diphenylheptan-2-yl)oxy]oxane-2-carboxylic acid	C25H30O8	2.64315	495.146	1.02316	1.2201	0.004913	0.01487
Nummularine B	C32H41N5O6	2.58715	626.28	1.01732	0.834324	0.004265	0.01323
Pandamarilactone 31	C19H25NO4	2.47788	352.153	1.68963	0.770712	4.024e-07	1.461e-05
1-Hexanol arabinosylglucoside	C17H32O10	2.2964	441.2	3.04896	0.629337	0.0003142	0.001725
Acidissiminol	C25H31NO3	2.27248	392.22	2.01019	0.72637	0.002105	0.007547
Pseudoecgonine	C9H15NO3	2.23182	230.104	1.25075	0.830962	1.119e-05	0.0001493
1-Hydroxyepiacorone	C15H24O3	2.15215	273.146	1.32118	0.80959	0.002036	0.007353
Estriol-16-Glucuronide	C24H32O9	2.12843	509.202	1.73163	0.765257	0.0002518	0.001462
4-Hydroxyretinoic acid glucuronide	C26H36O9	2.09518	527.201	3.36048	0.631328	0.0005606	0.002665
Rubrofusarin 6-[glucosyl-(1->3)-glucosyl-(1->6)-glucoside]	C33H42O20	2.04022	739.211	1.57846	0.761625	0.0006426	0.002949
Methyl n-formylanthranilate	C9H9NO3	2.03257	160.04	2.04534	1.21998	3.196e-10	7.725e-08
Dopamine quinone	C8H9NO2	2.03257	132.045	1.99858	1.2963	1.313e-08	1.315e-06
Dihydrozeatin-7-N-dihydrozeatin	C16H25N5O6	1.85537	428.18	2.57239	0.580244	0.0004479	0.002251
L-Leucyl-L- Alanine	C9H18N2O3	1.75042	201.124	1.09838	1.1467	0.00338	0.01105
Edulisin II	C24H26O7	1.58228	461.136	1.01088	0.808285	0.001077	0.004456
Gamma-Glutamylproline	C10H16N2O5	1.53408	289.105	1.32722	0.793505	0.002902	0.009756
Prolyl-Glutamine	C10H17N3O4	1.41217	288.121	1.80397	0.728271	0.001821	0.006734
N2-Fructopyranosylarginine	C12H24N4O7	1.05627	357.142	1.29422	0.829971	0.0004128	0.002117
N-Acetyl-7-O-acetylneuraminic acid	C13H21NO10	0.687067	332.1	1.31627	0.820541	0.006415	0.0179
Glutathione episulfonium ion	C12H20N3O6S+	0.664033	379.105	1.3416	1.16568	1.067e-05	0.0001443
Menadiol disulfate	C11H10O8S2	0.664033	332.975	1.20283	0.864269	0.0002654	0.001525
6-({[3,4-dihydroxy-4-(hydroxymethyl)oxolan-2-yl]oxy}methyl)oxane-2,3,4,5-tetrol	C11H20O10	0.633433	311.099	1.06134	0.896184	0.007593	0.02051
2-Hydroxyethanesulfonate	C2H6O4S	0.610583	124.99	1.31958	0.868858	0.02966	0.0617
Gibberellin A98	C20H26O6	4.67535	363.18	1.23725	1.14852	3.843e-09	4.042e-07
Carbidopa	C10H14N2O4	1.65097	227.103	1.14196	0.883331	1.14e-05	0.0001285
Alpha,gamma-Onoceradienedione	C30H46O2	5.76475	439.357	1.31921	1.18158	0.01231	0.0308
Methylpyrazine	C5H6N2	0.638367	95.0607	1.05982	1.11861	0.0003862	0.001884
4-Hydroxyindole	C8H7NO	2.03153	134.06	1.90362	1.26401	8.863e-09	7.343e-07
Daidzein 7,4'-di-O-glucoside	C27H30O14	2.16932	579.171	1.93636	0.568935	0.00221	0.007669
N-Phenylacetylglutamic acid	C13H15NO5	2.5488	329.113	1.48052	0.81409	5.14e-07	1.374e-05
Isovitexin	C21H20O10	3.67143	433.113	3.97833	0.311792	0.003719	0.01173
Diosmin	C28H32O15	4.49335	609.181	1.95556	0.816939	1.846e-05	0.0001833
Hydroxynefazodone	C25H32ClN5O3	5.39427	486.223	1.3146	0.857143	0.0001628	0.000951
5-NITRO-2-PHENYLPROPYLAMINOBENZOIC ACID [NPPB]	C16H16N2O4	5.43203	301.118	1.4156	0.833397	3.316e-05	0.0002829
2-(Methylthiomethyl)-3-phenyl-2-propenal	C11H12OS	5.98265	234.094	1.90564	0.751303	7.04e-07	1.707e-05
Yucalexin A19	C20H30O3	6.78058	319.224	1.07322	1.13807	6.418e-09	5.775e-07
PC(18:1(11Z)/18:3(9Z,12Z,15Z))	C44H80NO8P	7.20502	782.568	1.15858	0.889193	9.789e-05	0.0006452
PC(14:1(9Z)/18:0)	C40H78NO8P	7.41665	732.554	1.57149	0.831604	5.343e-05	0.0004051
PC(18:1(9Z)/18:2(9Z,12Z))	C44H82NO8P	7.43173	784.584	1.71615	0.838122	2.09e-07	7.281e-06
PC(14:1(9Z)/20:1(11Z))	C42H80NO8P	7.43173	758.569	1.23969	0.88647	6.342e-07	1.59e-05
PC(14:1(9Z)/20:0)	C42H82NO8P	7.74132	760.585	1.06512	0.89549	0.0008078	0.003383
Arachidonoyl Ethanolamide	C22H37NO2	6.45932	348.288	1.37647	0.868305	1.472e-06	2.923e-05
Methyl 9,10-epoxy-12,15-octadecadienoate	C19H32O3	6.30303	309.242	1.02729	1.10364	3.149e-05	0.000272
2-Formaminobenzoylacetate	C10H9NO4	6.21363	208.06	1.06769	0.882867	0.0002953	0.001515
Lactucin	C15H16O5	6.0274	299.091	1.59713	0.788001	3.51e-06	5.497e-05
Alpha-Furyl methyl diketone	C7H6O3	5.9303	299.055	1.87043	0.759423	0.000124	0.0007726
Tracheloside	C27H34O12	3.80828	595.166	1.07463	0.862479	0.00339	0.01091
Chitotriose	C18H35N3O13	2.72372	543.259	2.15225	0.76085	0.0005539	0.002509
4-Methyl-5-thiazoleethanol	C6H9NOS	0.698083	144.048	1.12867	0.882828	0.0003182	0.001609
Leonuriside A	C14H20O9	1.04657	333.115	1.67185	1.25866	0.0008386	0.003488
()-2-Propylthiazolidine	C6H13NS	1.06152	132.085	2.447	0.689655	2.111e-06	3.798e-05
Pseudomonine	C16H18N4O4	1.19735	372.165	1.23279	1.1916	0.0004106	0.001977
Hexaethylene glycol	C12H26O7	1.21243	300.203	5.21014	2.75652	7.477e-05	0.0005256
Gamma glutamyl ornithine	C10H19N3O5	1.28783	226.118	1.1349	0.862289	1.987e-05	0.0001936
Alpha-Trisaccharide	C20H37NO14	1.42622	533.257	1.13872	0.834597	0.002169	0.007546
Thiourocanic acid	C6H6N2O2S	1.53552	171.022	1.30622	0.824535	0.0004294	0.00205
Agaritinal	C12H15N3O4	1.96983	248.103	1.99484	0.733945	0.01502	0.0363
L-L-Homoglutathione	C11H19N3O6S	2.06932	286.085	1.33732	0.833266	0.003156	0.01027
Daphnin	C15H16O9	2.07695	341.087	2.04752	1.84834	1.636e-10	3.628e-08
Ganoderenic acid E	C30H40O8	2.08455	573.245	2.06848	0.749903	0.01182	0.02976
(S)-5'-Deoxy-5'-(methylsulfinyl)adenosine	C11H15N5O4S	2.10088	346.115	1.60181	0.765475	0.0001551	0.0009153
16,17-Dihydro-16a,17-dihydroxygibberellin A4 17-glucoside	C25H36O12	2.13135	511.216	2.23453	0.675975	6.019e-05	0.0004454
CDP-DG(16:0/22:5(7Z,10Z,13Z,16Z,19Z))	C50H83N3O15P2	2.18563	525.765	2.17866	1.34014	0.0005403	0.002464
1-Methylinosine	C11H14N4O5	2.19325	346.115	2.30095	1.42459	4.873e-06	6.973e-05
3b,16a-Dihydroxyandrostenone sulfate	C19H28O6S	2.231	426.198	2.32442	0.720724	3.323e-06	5.294e-05
Tigecycline	C29H39N5O8	2.36483	630.255	1.70432	0.804531	0.0006355	0.002795
N-acetyl-4-aminosalicylic acid	C9H9NO4	2.47972	196.06	1.17112	0.843584	0.0005195	0.002384
18-Carboxy-dinor-LTE4	C21H31NO7S	2.60273	486.156	3.61986	0.579349	0.005699	0.01614
Aspartyl-Tryptophan	C15H17N3O5	2.6633	302.113	1.25818	0.843539	3.357e-07	1.014e-05
Ac-Ser-Asp-Lys-Pro-OH	C20H33N5O9	2.70117	470.222	1.83424	0.719942	0.001365	0.005165
Jubanine C	C39H47N5O5	2.8361	688.351	2.97799	0.637266	2.715e-07	8.722e-06
N-gamma-Glutamyl-S-(1-propenyl)cysteine	C11H18N2O5S	3.03857	291.101	1.70836	0.792152	2.906e-07	9.127e-06
4-Hydroxyquinazoline	C8H6N2O	3.091	147.055	1.38587	1.31921	0.004129	0.01277
Natamycin	C33H47NO13	3.15205	710.282	2.07453	0.759597	0.0002837	0.00147
6-allyl-8b-Carboxy-ergoline	C18H20N2O2	3.30697	634.334	2.7332	0.677109	5.275e-06	7.373e-05
APGPR Enterostatin	C21H36N8O6	3.3145	461.26	4.87832	3.16881	0.0003227	0.001626
Retrofractamide A	C20H25NO3	3.32203	350.17	1.08889	0.874101	9.653e-07	2.14e-05
7-hydroxymethotrexate	C20H22N8O6	3.32203	512.203	1.10169	1.15851	2.117e-06	3.804e-05
Hydroxygaleon	C20H22O5	3.50423	702.33	3.28151	0.589016	6.732e-06	8.808e-05
Glycylserylprolylmethionylphenylalanylvalinamide	C29H45N7O7S	3.61847	600.291	2.26652	0.727656	7.043e-06	9.051e-05
Nicotinate D-ribonucleoside	C11H14NO6+	3.63358	289.118	1.32252	1.20294	2.255e-08	1.479e-06
6,11-Dihydroxy-2,2-dimethylpyrano[3,2-c]xanthen-7(2H)-one	C18H14O5	3.75432	328.118	2.16362	0.457721	0.02638	0.05793
3-Fucosyllactose	C18H32O15	3.96748	521.206	1.49572	0.792549	0.003392	0.01091
Isomollupentin 7,4'-dimethyl ether 2''-O-glucoside	C28H32O14	4.21315	593.187	1.01388	1.17141	0.02995	0.06445
Hexyl glucoside	C12H24O6	4.23605	567.282	3.52816	0.410093	0.002934	0.009706
E-10-Hydroxynortriptyline	C19H21NO	4.24367	318.123	1.36191	0.82212	9.246e-09	7.594e-07
5alpha-Pregnan-20alpha-ol-3-one	C21H34O2	4.24367	336.29	1.63365	0.733928	1.891e-05	0.0001866
(1alpha,4beta,5beta)-4-Hydroxy-7(11),10(14)-guaiadien-8-one	C15H22O2	4.47825	276.196	1.26283	0.834175	7.748e-05	0.0005401
3-[3,5-dihydroxy-4-(sulfooxy)phenyl]-2-oxopropanoic acid	C9H8O9S	4.61493	310.02	2.60683	0.679071	3.513e-11	1.084e-08
Vitexin	C21H20O10	4.66027	433.113	3.30709	2.72	7.602e-06	9.573e-05
16-Ketoestradiol	C18H22O3	4.67535	319.19	1.2917	1.17483	1.452e-08	1.058e-06
Demethoxycurcumin	C20H18O5	4.83487	356.149	1.59107	1.28864	0.01463	0.03549
Peonidin-3-glucoside	C22H23O11+	5.03183	446.122	1.07925	1.26063	0.005496	0.01566
1,4-Dihydroxy-2-naphthoic acid	C11H8O4	5.12985	205.049	1.01428	1.19981	4.64e-05	0.0003639
2-O-alpha-D-Galactopyranosyl-1-deoxynojirimycin	C12H23NO9	5.13733	668.307	1.32946	0.815154	1.555e-05	0.0001627
I-Urobilin	C33H42N4O6	5.1827	613.3	1.50723	0.806116	0.009785	0.02541
N-[(Ethoxycarbonyl)methyl)-p-menthane-3-carboxamide	C15H27NO3	5.27333	234.185	1.20791	0.837043	0.0003085	0.001572
Americanin A	C18H16O6	5.4094	311.091	1.41654	0.783949	0.001764	0.006346
4-Hydroxy-D4-neuroprostane	C22H32O5	5.43203	770.477	5.28242	2.60418	3.872e-10	6.739e-08
Emodin	C15H10O5	5.61208	271.06	1.05816	0.812927	0.0002563	0.00136
3-(2-hydroxyphenyl)-1-(3-hydroxyphenyl)propan-1-one	C15H14O3	5.64222	502.218	2.56901	0.710076	0.0001035	0.0006744
N-Oleoyl tyrosine	C27H43NO4	5.67248	463.353	3.96213	0.558081	0.0002866	0.001482
(E)-5-(3,4,5,6-Tetrahydro-3-pyridylidenemethyl)-2-furanmethanol	C11H13NO2	5.69625	174.091	1.4254	0.784485	7.069e-05	0.0005037
6',7'-Dihydroxybergamottin	C21H24O6	5.75665	373.168	1.05509	1.19614	0.0003188	0.001611
Norbutorphanol	C16H21NO2	5.86292	282.149	1.39858	0.839273	5.237e-08	2.659e-06
1H-Indol-3-ylacetyl-myo-inositol	C16H19NO7	5.86292	360.108	1.0559	0.821098	5.907e-07	1.506e-05
Phenylmethyl benzeneacetate	C15H14O2	5.92282	470.229	1.53819	0.829185	0.000323	0.001627
PS(22:2(13Z,16Z)/18:3(9Z,12Z,15Z))	C46H80NO10P	5.94525	901.569	5.45922	0.408421	2.841e-08	1.738e-06
PE(15:0/P-16:0)	C36H72NO7P	5.95273	684.495	2.35266	0.721626	0.002209	0.007668
2-Amino-4-oxo-6-(1',2'-dioxoprolyl)-7,8-dihydroxypteridine	C9H9N5O5	5.98265	331.074	2.21491	0.69659	6.344e-07	1.59e-05
Sphingosine 1-phosphate	C18H38NO5P	5.98265	362.248	1.36258	0.875529	2.097e-05	0.0002013
N-Stearoyl phenylalanine	C27H45NO3	6.005	449.373	1.39615	0.855476	0.002271	0.007836
2-Propionylpyrrole	C7H9NO	6.13923	106.065	1.00819	0.880966	0.04659	0.09238
Glyceryl 5-hydroxydecanoate	C13H26O5	6.18383	285.169	2.12825	1.30679	0.000207	0.001148
Phytocassane C	C20H30O3	6.40715	382.237	5.34803	0.373532	0.0007818	0.003294
Dehydroepiandrosterone sulfate	C19H28O5S	6.77307	401.196	1.96939	1.26608	4.299e-10	7.355e-08
3-Hydroxy-10'-apo-b,y-carotenal	C27H36O2	6.82573	434.305	1.54466	0.830258	1.148e-05	0.000129
Tigloylgomicin H	C28H36O8	7.14452	501.248	4.80104	0.13032	4.874e-05	0.0003783
PC(18:3(6Z,9Z,12Z)/22:6(4Z,7Z,10Z,13Z,16Z,19Z))	C48H78NO8P	7.22013	828.551	1.64294	0.803605	8.244e-05	0.0005674
LysoPC(24:0)	C32H66NO7P	7.27312	590.456	1.37123	0.831302	2.674e-08	1.664e-06
CerP(d18:0/16:0)	C34H70NO6P	7.87023	620.503	2.51884	0.707449	2.317e-05	0.0002157
2-Hexaprenyl-3-methyl-6-methoxy-1,4-benzoquinol	C38H58O3	7.58253	626.456	1.31024	0.849455	0.01005	0.02598
Reticulatamol	C35H66O3	7.51475	552.535	1.3755	0.818942	0.0002902	0.001494
PC(18:3(9Z,12Z,15Z)/P-18:1(11Z))	C44H80NO7P	7.47698	788.556	1.43425	0.828724	0.0004948	0.002297
3-O-Sulfogalactosylceramide (d18:1/20:0)	C44H85NO11S	7.43173	874.554	1.54797	0.789428	0.0008291	0.003458
PE(14:0/16:0)	C35H70NO8P	7.394	708.455	1.42356	0.831593	0.003171	0.01031
LysoPC(P-16:0)	C24H50NO6P	7.3562	444.326	1.71788	0.801255	4.992e-06	7.096e-05
Indeloxazine	C14H17NO2	7.19745	232.133	1.97905	0.763379	3.406e-06	5.383e-05
LysoPA(24:1(15Z)/0:0)	C27H53O7P	6.98488	543.346	1.02134	0.874017	0.001871	0.006669
Tipredane	C22H31FO2S2	6.86428	449.134	2.60159	1.44676	5.343e-11	1.426e-08
(S)-[10]-Gingerol	C21H34O4	6.69807	701.495	1.21657	1.17238	0.02312	0.05205
Ganoderic acid C1	C30H42O7	6.65308	537.285	1.46122	0.824649	0.0007947	0.003341
Gibberellin A123	C20H28O6	6.6383	403.152	2.60717	1.35031	2.258e-10	4.442e-08
D-Urobilin	C33H40N4O6	6.36248	611.286	1.02224	0.892222	0.0002485	0.00133
Absinthin	C30H40O6	6.23598	535.243	2.20742	0.761013	2.887e-05	0.0002555
6S,9R-Dihydroxy-4,7E-megastigmadien-3-one 9-[apiosyl-(1->6)-glucoside]	C24H38O12	6.22853	551.275	1.63173	0.842795	3.094e-06	5.031e-05
Macrocarpal I	C28H42O7	6.18383	554.304	1.46321	0.838852	0.000216	0.00119
Norfloxacin	C16H18FN3O3	6.13923	302.128	4.22267	0.489697	9.208e-05	0.0006176
2-Amino-5-phenylpyridine	C11H10N2	6.13923	171.091	2.04969	0.787105	0.004644	0.01363
Ginsenoyne A linoleate	C35H52O3	6.05727	521.395	1.16076	0.871234	0.007178	0.01962
Cochliophilin A	C16H10O5	6.01998	283.06	1.68171	0.764772	2.651e-08	1.656e-06
(3beta,24(241)Z)-24-Ethylidenelanost-9(11)-en-3-ol	C32H54O	5.9004	477.405	2.44072	0.70087	4.971e-05	0.0003843
Kudzusaponin SA1	C42H68O15	5.87043	813.463	1.53518	1.2582	0.007144	0.01954
PA(16:1(9Z)/22:6(4Z,7Z,10Z,13Z,16Z,19Z))	C41H67O8P	5.79498	683.442	6.10798	0.165755	7.502e-06	9.499e-05
(-)-trans-3,4-Dihydro-4,8-dihydroxy-3-methyl-1H-2-benzopyran-1-one	C10H10O4	5.76475	452.131	2.2146	0.705134	2.729e-06	4.564e-05
Amoxicillin	C16H19N3O5S	5.71135	388.096	2.22614	0.66967	2.516e-06	4.296e-05
8-Hydroxy-14,16-hentriacontanedione	C31H60O3	5.7038	519.416	4.00487	0.52969	2.348e-05	0.0002181
Dehydrocarpaine I	C28H48N2O4	5.7038	477.369	2.28468	0.7578	0.003561	0.01134
Flacourtin	C20H22O9	5.65737	371.112	1.693	0.758613	0.003039	0.009985
Velutin	C17H14O6	5.65737	315.086	2.53142	0.653034	5.217e-08	2.658e-06
N-Stearoyl tyrosine	C27H45NO4	5.64222	465.369	2.24964	0.765954	0.0005202	0.002387
Norerythromycin	C35H63NO13	5.62713	688.424	2.83083	1.49887	7.41e-06	9.422e-05
Coagulin R 3-glucoside	C34H48O11	5.59713	650.354	2.00834	0.730217	6.065e-09	5.55e-07
{[(2Z)-2-(phenylmethylidene)heptyl]oxy}sulfonic acid	C14H20O4S	5.40183	267.105	1.14471	0.849462	0.001936	0.006856
Apiumoside	C29H30O12	5.3036	593.165	2.60145	0.601736	0.01424	0.03469
Glutamyllysine	C11H21N3O5	5.22832	298.139	1.4022	0.742482	0.0003424	0.001709
4Alpha-hydroxymethyl-5alpha-cholesta-8,24-dien-3beta-ol	C28H46O2	5.1827	456.38	1.9867	1.33713	0.003664	0.01159
Isomaltose	C12H22O11	5.06955	343.127	1.35774	0.829881	0.0001312	0.0008059
Indole-3-ethanol	C10H11NO	4.92592	162.091	1.40552	1.203	0.00617	0.01726
Benzoylecgonine	C16H19NO4	4.82723	290.138	1.02944	0.864353	0.008971	0.02366
3'-N'-Acetylfusarochromanone	C17H22N2O5	4.76658	335.16	2.03818	0.736076	1.231e-05	0.0001359
Naringenin	C15H12O5	4.70573	273.075	4.31064	0.239533	1.794e-08	1.255e-06
Ethyl N-ethylanthranilate	C11H15NO2	4.66027	176.107	2.75318	0.561248	0.0007478	0.003177
Cascarillin	C22H32O7	4.53892	450.246	1.45662	0.846839	1.089e-05	0.0001244
(S)-5,7-Dihydroxy-6-prenylflavanone	C20H20O4	4.52372	342.17	1.18339	1.20119	0.0006225	0.002745
1-Heptadecanoylglycerophosphoethanolamine	C22H46NO7P	4.49335	490.291	1.08891	0.865254	0.005963	0.01677
Hexanoylcarnitine	C13H25NO4	4.4404	298.144	1.13427	0.874002	1.272e-05	0.0001394
Glutamylphenylalanine	C14H18N2O5	4.42528	259.107	1.14401	0.849144	0.0005573	0.002519
Neoraunone	C19H16O5	4.41773	325.107	3.43112	2.51828	0.0001856	0.001051
Isoembigenin	C23H24O10	4.41015	461.144	2.06651	0.610961	0.0004772	0.002233
Mycotoxin T 2	C16H23NO7	4.34963	700.33	4.2788	2.22806	0.0002667	0.001405
RPR123142	C44H55NO14	4.17402	786.346	1.22706	1.16052	0.0001588	0.0009318
Cassythine	C19H19NO5	4.1664	342.134	1.0413	1.12471	0.01307	0.03234
Chrysin 7-(4''-acetylglucoside)	C23H22O10	4.09013	459.129	1.46361	0.635317	0.02767	0.06028
7-hydroxy-6-methoxy-3-(1,2,5-trihydroxy-4-oxocyclohexyl)-4H-chromen-4-one	C16H16O8	4.08253	400.103	6.21813	4.33875	9.052e-06	0.0001083
P-Glucosyloxymandelonitrile	C14H17NO7	4.0369	312.108	2.97004	0.594266	0.002447	0.008343
4,6,7-Trihydroxy-1,2,3,4-tetrahydroisoquinoline	C9H11NO3	4.01422	426.167	2.22442	0.733	0.000379	0.001859
Methionyl-Tryptophan	C16H21N3O3S	3.87625	318.124	1.95093	0.757282	4.45e-07	1.24e-05
Blumealactone A	C20H28O6	3.76302	387.178	1.73154	0.804352	5.014e-06	7.103e-05
Isopentenyladenosine	C15H21N5O4	3.69408	353.193	1.22008	0.860601	1.223e-06	2.55e-05
Withaperuvin E	C28H36O8	3.67143	542.271	2.90938	0.684531	0.001975	0.006969
Asparaginyl-Isoleucine	C10H19N3O4	3.3145	284.103	1.38801	0.824053	6.859e-05	0.0004932
VI2Fuc-nLc6	C66H115N3O37	3.24483	771.863	2.23954	1.40266	0.0001487	0.0008866
Chloromarmin	C19H23ClO4	3.1292	333.123	1.82153	0.809396	5.117e-06	7.191e-05
Cytochalasin Npho	C30H39NO5	2.9713	538.25	4.11064	0.426001	1.163e-05	0.0001305
4-Oxoretinol	C20H28O2	2.94152	342.242	2.3834	0.679383	0.01239	0.03095
Physagulin C	C30H38O9	2.90398	543.259	1.76255	0.796623	1.588e-05	0.0001649
2,3,4,5,2',3',4',6'-Octamethoxychalcone	C23H28O9	2.89647	449.185	2.51947	0.594532	0.000179	0.001024
3-Amino-1-methyl-5H-pyrido[4,3-b]indole	C12H11N3	2.88138	230.129	1.96158	0.727759	7.84e-07	1.847e-05
Arbutin	C12H16O7	2.7312	290.124	1.07636	0.850914	1.36e-06	2.754e-05
N-Hexadecanoylpyrrolidine	C20H39NO	2.65572	354.275	1.52228	1.24405	3.625e-05	0.0003017
8-Acetoxy-4'-methoxypinoresinol 4-glucoside	C29H36O13	2.61032	634.251	1.26255	0.807061	0.001164	0.004543
Puerarin xyloside	C26H28O13	2.49488	549.16	1.14796	0.604235	0.001056	0.004185
Aequinetin	C21H20O9	2.47217	417.118	1.3639	0.759392	0.01134	0.02874
Phenethylamine glucuronide	C14H19NO6	2.4646	612.281	1.30697	0.842126	0.0002846	0.001473
N1-trans-Feruloylagmatine	C15H22N4O3	2.3875	339.202	1.63608	0.788919	5.147e-05	0.0003932
L-beta-aspartyl-L-leucine	C10H18N2O5	2.32812	247.128	1.38635	0.84584	1.198e-05	0.0001337
Cotinine N-oxide	C10H12N2O2	2.231	210.123	1.76847	0.727474	0.001677	0.006115
Nomilinic acid	C28H36O10	2.22347	533.237	1.72505	0.775468	1.219e-05	0.000135
Isoleucyl-Gamma-glutamate	C11H21N3O4	2.20083	260.16	1.26613	0.821501	0.001153	0.004505
Kaempferol 3-rhamnoside-7-glucosyl-(1->2)-rhamnoside	C33H40O19	2.18563	741.225	3.90323	3.85327	0.000606	0.002689
4-(3-hydroxyphenyl)but-3-en-2-one	C10H10O2	2.1085	204.102	1.08757	0.825886	0.0006528	0.002852
5,9,11-trihydroxyprosta-6E,14Z-dien-1-oate	C30H37NO8	2.08455	557.287	1.87249	0.726705	0.0004489	0.002125
7-Methylguanine	C6H7N5O	2.05418	166.072	1.97684	0.744513	0.0012	0.004657
Aflatoxin P1	C16H10O6	2.03153	660.114	2.31599	1.34141	6.618e-09	5.852e-07
Glucosyl (E)-2,6-Dimethyl-2,5-heptadienoate	C15H24O7	1.90008	334.187	1.10627	1.14897	1.894e-11	7.644e-09
Chlorogenoquinone	C16H16O9	1.84698	370.113	2.1807	0.539912	0.01413	0.0345
(S)-Argpyrimidine	C11H18N4O3	1.8382	287.171	3.20035	1.48585	2.76e-08	1.704e-06
Allobarbital	C10H12N2O3	1.78488	209.092	1.35974	0.848683	0.002238	0.007748
Nopalinic acid	C10H18N2O6	1.71738	245.113	1.52087	0.829422	0.001048	0.004159
Methyl-2-alpha-L-fucopyranosyl-beta-D-galactoside	C13H24O10	1.67357	341.145	1.16595	0.852989	0.005905	0.01664
1-hydroxyoct-2-enoylglycine	C10H17NO4	1.58127	254.077	1.09786	0.812173	0.01004	0.02597
Thiamine	C12H17N4OS+	1.45032	329.128	1.99902	0.745732	5.907e-05	0.000439
L-alpha-glutamyl-L-hydroxyproline	C10H16N2O6	1.2049	302.134	1.11016	0.860084	3.857e-05	0.0003152
()-2-Hydroxy-4-(methylthio)butanoic acid	C5H10O3S	1.04657	151.042	1.26568	1.2052	0.006429	0.01787
Tyrosyl-Proline	C14H18N2O4	0.978867	311.16	1.14635	1.13672	1.827e-05	0.0001822
4-Guanidino-1-butanol	C5H13N3O	0.8962	132.113	1.87995	1.33025	1.959e-07	6.944e-06
N-Formyl-4-amino-5-aminomethyl-2-methylpyrimidine	C7H10N4O	0.873633	167.092	1.00155	0.892403	8.172e-05	0.0005631
JUAREZIC ACID	C11H10O2	0.789933	175.075	1.35484	0.832672	7.889e-05	0.0005477
Alanyl-Hydroxyproline	C8H14N2O4	0.774733	235.13	2.86506	1.56431	3.701e-08	2.128e-06
Adenosine	C10H13N5O4	0.660617	250.093	1.97238	0.76926	8.387e-05	0.0005742
N(omega)-Hydroxyarginine	C6H14N4O3	0.638367	155.094	1.34846	1.24474	0.00236	0.008092
19-Oxo-deoxycorticosterone	C21H28O4	0.549467	123.068	1.00653	0.862715	0.0003421	0.001708

## Sheet: Supplementary Table 9
Supplementary Table 9. 242 differential metabolites among Control,AOM/DSS and EVO groups on the KEGG metabolic pathway enrichment analysis
Num	Pathway Description	Pathway_ID	Ratio_in_study	Ratio_in_pop	P_value
6	Biosynthesis of phenylpropanoids	map01061	6/32	103/6147	0
4	Isoflavonoid biosynthesis	map00943	4/32	64/6147	0.0003
2	Choline metabolism in cancer	map05231	2/32	11/6147	0.0014
2	Retrograde endocannabinoid signaling	map04723	2/32	19/6147	0.0042
2	Sphingolipid metabolism	map00600	2/32	25/6147	0.0073
3	Tryptophan metabolism	map00380	3/32	83/6147	0.0089
2	Neuroactive ligand-receptor interaction	map04080	2/32	52/6147	0.0296
2	Glycerophospholipid metabolism	map00564	2/32	52/6147	0.0296
1	Axon regeneration	map04361	1/32	7/6147	0.0359
1	Fc gamma R-mediated phagocytosis	map04666	1/32	8/6147	0.0409
1	Tuberculosis	map05152	1/32	9/6147	0.0459
1	Apelin signaling pathway	map04371	1/32	9/6147	0.0459
1	Calcium signaling pathway	map04020	1/32	10/6147	0.0509
1	Phospholipase D signaling pathway	map04072	1/32	11/6147	0.0558
2	Flavonoid biosynthesis	map00941	2/32	74/6147	0.0562
2	Arginine and proline metabolism	map00330	2/32	78/6147	0.0617
2	Steroid hormone biosynthesis	map00140	2/32	99/6147	0.0933
2	Bile secretion	map04976	2/32	97/6147	0.0901
2	Porphyrin and chlorophyll metabolism	map00860	2/32	142/6147	0.1682
1	Sphingolipid signaling pathway	map04071	1/32	15/6147	0.0754
1	Caprolactam degradation	map00930	1/32	26/6147	0.1271
1	Thermogenesis	map04714	1/32	23/6147	0.1133
1	Linoleic acid metabolism	map00591	1/32	28/6147	0.1362
1	Type I polyketide structures	map01052	1/32	25/6147	0.1226
1	Stilbenoid, diarylheptanoid and gingerol biosynthesis	map00945	1/32	25/6147	0.1226
1	Glycolysis / Gluconeogenesis	map00010	1/32	31/6147	0.1497
1	Starch and sucrose metabolism	map00500	1/32	37/6147	0.1761
1	Inflammatory mediator regulation of TRP channels	map04750	1/32	35/6147	0.1674
1	Histidine metabolism	map00340	1/32	47/6147	0.2183
1	Galactose metabolism	map00052	1/32	46/6147	0.2141
1	Terpenoid backbone biosynthesis	map00900	1/32	45/6147	0.21
1	Biosynthesis of various secondary metabolites - part 3	map00997	1/32	52/6147	0.2386
1	alpha-Linolenic acid metabolism	map00592	1/32	44/6147	0.2058
1	Flavone and flavonol biosynthesis	map00944	1/32	51/6147	0.2345
1	Pentose and glucuronate interconversions	map00040	1/32	55/6147	0.2505
1	Phosphotransferase system (PTS)	map02060	1/32	57/6147	0.2583
1	Phenylpropanoid biosynthesis	map00940	1/32	68/6147	0.3001
1	Arachidonic acid metabolism	map00590	1/32	75/6147	0.3255
1	Purine metabolism	map00230	1/32	95/6147	0.3933
1	Isoquinoline alkaloid biosynthesis	map00950	1/32	122/6147	0.4744
1	Metabolism of xenobiotics by cytochrome P450	map00980	1/32	121/6147	0.4716

## Sheet: Supplementary Table 10
Supplementary Table 10. The significant change genes in AOM/DSS compared with Control groups
Gene_id	Gene name	Gene description	FC(AOM/DSS/Control)	Log2FC(AOM/DSS/Control)	Pvalue	Padjust	Significant	Regulate
ENSMUSG00000000983	Wfdc18	WAP four-disulfide core domain 18 [Source:MGI Symbol;Acc:MGI:107506]	27.74	4.79389	1.00555e-81	1.87506e-77	yes	up
ENSMUSG00000067750	Khdc1a	KH domain containing 1A [Source:MGI Symbol;Acc:MGI:2676610]	127.712	6.99675	3.37344e-75	3.14523e-71	yes	up
ENSMUSG00000018623	Mmp7	matrix metallopeptidase 7 [Source:MGI Symbol;Acc:MGI:103189]	488.562	8.9324	1.03468e-57	6.4312e-54	yes	up
ENSMUSG00000037095	Lrg1	leucine-rich alpha-2-glycoprotein 1 [Source:MGI Symbol;Acc:MGI:1924155]	15.063	3.91298	1.26565e-49	5.90013e-46	yes	up
ENSMUSG00000043461	Sptssb	serine palmitoyltransferase, small subunit B [Source:MGI Symbol;Acc:MGI:1913433]	111.176	6.7967	8.87992e-49	3.31168e-45	yes	up
ENSMUSG00000027068	Dhrs9	dehydrogenase/reductase (SDR family) member 9 [Source:MGI Symbol;Acc:MGI:2442798]	72.524	6.1804	3.32585e-47	1.03362e-43	yes	up
ENSMUSG00000037362	Ccn3	cellular communication network factor 3 [Source:MGI Symbol;Acc:MGI:109185]	9.935	3.31256	2.02581e-46	5.39647e-43	yes	up
ENSMUSG00000042988	Notum	notum palmitoleoyl-protein carboxylesterase [Source:MGI Symbol;Acc:MGI:1924833]	81.631	6.35105	3.05825e-46	7.12841e-43	yes	up
ENSMUSG00000040026	Saa3	serum amyloid A 3 [Source:MGI Symbol;Acc:MGI:98223]	50.968	5.67153	5.12424e-46	1.06168e-42	yes	up
ENSMUSG00000010175	Prox1	prospero homeobox 1 [Source:MGI Symbol;Acc:MGI:97772]	48.182	5.59043	7.92687e-46	1.47812e-42	yes	up
ENSMUSG00000058297	Spock2	sparc/osteonectin, cwcv and kazal-like domains proteoglycan 2 [Source:MGI Symbol;Acc:MGI:1891351]	21.737	4.44206	1.84712e-43	2.87027e-40	yes	up
ENSMUSG00000029154	Cwh43	cell wall biogenesis 43 C-terminal homolog [Source:MGI Symbol;Acc:MGI:2444131]	17.927	4.16402	3.06915e-41	4.08789e-38	yes	up
ENSMUSG00000038209	Itln1	intelectin 1 (galactofuranose binding) [Source:MGI Symbol;Acc:MGI:1333831]	30.89	4.94908	1.51602e-39	1.88461e-36	yes	up
ENSMUSG00000020218	Wif1	Wnt inhibitory factor 1 [Source:MGI Symbol;Acc:MGI:1344332]	29.374	4.87646	1.19294e-35	1.23582e-32	yes	up
ENSMUSG00000058908	Pla2g2a	phospholipase A2, group IIA (platelets, synovial fluid) [Source:MGI Symbol;Acc:MGI:104642]	15.978	3.99799	1.59992e-34	1.49169e-31	yes	up
ENSMUSG00000031760	Mt3	metallothionein 3 [Source:MGI Symbol;Acc:MGI:97173]	19.829	4.30953	2.82375e-32	2.28933e-29	yes	up
ENSMUSG00000025091	Pnliprp2	pancreatic lipase-related protein 2 [Source:MGI Symbol;Acc:MGI:1336202]	17.812	4.1548	3.92886e-31	2.81775e-28	yes	up
ENSMUSG00000028194	Ddah1	dimethylarginine dimethylaminohydrolase 1 [Source:MGI Symbol;Acc:MGI:1916469]	6.504	2.70129	4.60103e-31	3.17761e-28	yes	up
ENSMUSG00000028836	Slc30a2	solute carrier family 30 (zinc transporter), member 2 [Source:MGI Symbol;Acc:MGI:106637]	28.788	4.84742	7.88334e-31	5.06899e-28	yes	up
ENSMUSG00000030017	Reg3g	regenerating islet-derived 3 gamma [Source:MGI Symbol;Acc:MGI:109406]	40.93	5.35507	2.11882e-30	1.31699e-27	yes	up
ENSMUSG00000020469	Myl7	myosin, light polypeptide 7, regulatory [Source:MGI Symbol;Acc:MGI:107495]	96.474	6.59207	2.72933e-28	1.54224e-25	yes	up
ENSMUSG00000022227	Mcpt1	mast cell protease 1 [Source:MGI Symbol;Acc:MGI:96937]	28.32	4.82374	7.41761e-27	3.95189e-24	yes	up
ENSMUSG00000022226	Mcpt2	mast cell protease 2 [Source:MGI Symbol;Acc:MGI:96938]	51.642	5.69048	8.02104e-27	4.15468e-24	yes	up
ENSMUSG00000042179	Pnliprp1	pancreatic lipase related protein 1 [Source:MGI Symbol;Acc:MGI:97723]	27.3	4.77084	2.17987e-26	1.06968e-23	yes	up
ENSMUSG00000031621	Isx	intestine specific homeobox [Source:MGI Symbol;Acc:MGI:1918847]	43.455	5.44145	6.52046e-26	3.11762e-23	yes	up
ENSMUSG00000026822	Lcn2	lipocalin 2 [Source:MGI Symbol;Acc:MGI:96757]	25.341	4.6634	8.69981e-26	3.77268e-23	yes	up
ENSMUSG00000019888	Mgat4c	MGAT4 family, member C [Source:MGI Symbol;Acc:MGI:1914819]	13.584	3.76387	2.62696e-25	1.08855e-22	yes	up
ENSMUSG00000080927	Gm11430	predicted gene 11430 [Source:MGI Symbol;Acc:MGI:3649771]	5.249	2.39207	2.97396e-25	1.20555e-22	yes	up
ENSMUSG00000005503	Evx1	even-skipped homeobox 1 [Source:MGI Symbol;Acc:MGI:95461]	16.843	4.07411	4.07247e-25	1.61573e-22	yes	up
ENSMUSG00000078949	R3hdml	R3H domain containing-like [Source:MGI Symbol;Acc:MGI:3650937]	46.957	5.55328	7.20866e-25	2.80042e-22	yes	up
ENSMUSG00000009356	Lpo	lactoperoxidase [Source:MGI Symbol;Acc:MGI:1923363]	6.654	2.73423	1.84136e-23	6.47847e-21	yes	up
ENSMUSG00000074195	Clca4b	chloride channel accessory 4B [Source:MGI Symbol;Acc:MGI:2139790]	95.188	6.57271	6.97525e-23	2.32263e-20	yes	up
ENSMUSG00000068547	Clca4a	chloride channel accessory 4A [Source:MGI Symbol;Acc:MGI:2139744]	7.14	2.83597	8.25912e-23	2.70189e-20	yes	up
ENSMUSG00000058656	Samd12	sterile alpha motif domain containing 12 [Source:MGI Symbol;Acc:MGI:2444518]	6.149	2.62033	8.90337e-23	2.86243e-20	yes	up
ENSMUSG00000020826	Nos2	nitric oxide synthase 2, inducible [Source:MGI Symbol;Acc:MGI:97361]	7.127	2.83332	2.08305e-22	6.36764e-20	yes	up
ENSMUSG00000049799	Lrrc19	leucine rich repeat containing 19 [Source:MGI Symbol;Acc:MGI:2140219]	3.897	1.9623	7.61283e-22	2.21807e-19	yes	up
ENSMUSG00000063727	Tnfrsf11b	tumor necrosis factor receptor superfamily, member 11b (osteoprotegerin) [Source:MGI Symbol;Acc:MGI:109587]	9.458	3.24149	1.27403e-21	3.59951e-19	yes	up
ENSMUSG00000091055	Siglec15	sialic acid binding Ig-like lectin 15 [Source:MGI Symbol;Acc:MGI:3646642]	40.841	5.35196	2.5833e-21	7.18966e-19	yes	up
ENSMUSG00000075304	Sp5	trans-acting transcription factor 5 [Source:MGI Symbol;Acc:MGI:1927715]	42.578	5.41203	2.78606e-21	7.63996e-19	yes	up
ENSMUSG00000027570	Col9a3	collagen, type IX, alpha 3 [Source:MGI Symbol;Acc:MGI:894686]	42.689	5.4158	3.06841e-21	8.29228e-19	yes	up
ENSMUSG00000064213	Defa24	defensin, alpha, 24 [Source:MGI Symbol;Acc:MGI:3630383]	3230.87	11.6577	5.89985e-21	1.57163e-18	yes	up
ENSMUSG00000051397	Tacstd2	tumor-associated calcium signal transducer 2 [Source:MGI Symbol;Acc:MGI:1861606]	38.359	5.2615	1.80153e-20	4.66571e-18	yes	up
ENSMUSG00000029371	Cxcl5	chemokine (C-X-C motif) ligand 5 [Source:MGI Symbol;Acc:MGI:1096868]	13.005	3.70097	4.80824e-20	1.19546e-17	yes	up
ENSMUSG00000019987	Arg1	arginase, liver [Source:MGI Symbol;Acc:MGI:88070]	24.319	4.60403	5.75923e-20	1.41306e-17	yes	up
ENSMUSG00000028655	Mfsd2a	major facilitator superfamily domain containing 2A [Source:MGI Symbol;Acc:MGI:1923824]	15.341	3.9393	1.10674e-19	2.54783e-17	yes	up
ENSMUSG00000069515	Lyz1	lysozyme 1 [Source:MGI Symbol;Acc:MGI:96902]	10.819	3.43555	1.51767e-19	3.45122e-17	yes	up
ENSMUSG00000029334	Prkg2	protein kinase, cGMP-dependent, type II [Source:MGI Symbol;Acc:MGI:108173]	27.078	4.75905	8.47953e-19	1.7766e-16	yes	up
ENSMUSG00000031722	Hp	haptoglobin [Source:MGI Symbol;Acc:MGI:96211]	10.551	3.39925	1.51261e-18	3.09952e-16	yes	up
ENSMUSG00000102802	Mgam2-ps	maltase-glucoamylase 2, pseudogene [Source:MGI Symbol;Acc:MGI:3645497]	3.209	1.68231	1.79148e-18	3.63107e-16	yes	up
ENSMUSG00000081205	Gm5940	predicted gene 5940 [Source:MGI Symbol;Acc:MGI:3648847]	3.296	1.72082	1.85998e-18	3.72936e-16	yes	up
ENSMUSG00000041293	Adgrf1	adhesion G protein-coupled receptor F1 [Source:MGI Symbol;Acc:MGI:1924846]	6.925	2.79191	2.65954e-18	5.27579e-16	yes	up
ENSMUSG00000029086	Prom1	prominin 1 [Source:MGI Symbol;Acc:MGI:1100886]	3.226	1.68986	3.13572e-18	6.15492e-16	yes	up
ENSMUSG00000022376	Adcy8	adenylate cyclase 8 [Source:MGI Symbol;Acc:MGI:1341110]	72.892	6.1877	4.37166e-18	8.4915e-16	yes	up
ENSMUSG00000031757	Mt4	metallothionein 4 [Source:MGI Symbol;Acc:MGI:99692]	669.363	9.38664	4.67368e-18	8.98454e-16	yes	up
ENSMUSG00000026994	Galnt3	polypeptide N-acetylgalactosaminyltransferase 3 [Source:MGI Symbol;Acc:MGI:894695]	3.019	1.59416	7.94595e-18	1.43853e-15	yes	up
ENSMUSG00000028544	Slc5a9	solute carrier family 5 (sodium/glucose cotransporter), member 9 [Source:MGI Symbol;Acc:MGI:2140201]	4.714	2.23701	1.22039e-17	2.14686e-15	yes	up
ENSMUSG00000047562	Mmp10	matrix metallopeptidase 10 [Source:MGI Symbol;Acc:MGI:97007]	10.464	3.38734	2.14903e-17	3.74514e-15	yes	up
ENSMUSG00000074440	Defa3	defensin, alpha, 3 [Source:MGI Symbol;Acc:MGI:94883]	1509.46	10.5598	2.69819e-17	4.61589e-15	yes	up
ENSMUSG00000060208	Defa17	defensin, alpha, 17 [Source:MGI Symbol;Acc:MGI:1345152]	1426.82	10.4786	2.84127e-17	4.81646e-15	yes	up
ENSMUSG00000044041	Krt13	keratin 13 [Source:MGI Symbol;Acc:MGI:101925]	27.15	4.76289	3.34111e-17	5.56264e-15	yes	up
ENSMUSG00000086126	Evx1os	even skipped homeotic gene 1, opposite strand [Source:MGI Symbol;Acc:MGI:1917843]	24.294	4.60253	3.95412e-17	6.46776e-15	yes	up
ENSMUSG00000071847	Apcdd1	adenomatosis polyposis coli down-regulated 1 [Source:MGI Symbol;Acc:MGI:3513977]	6.306	2.65661	5.41838e-17	8.6356e-15	yes	up
ENSMUSG00000096295	Defa2	defensin, alpha, 2 [Source:MGI Symbol;Acc:MGI:94882]	1459.04	10.5108	7.34537e-17	1.16076e-14	yes	up
ENSMUSG00000058952	Cfi	complement component factor i [Source:MGI Symbol;Acc:MGI:105937]	57.318	5.8409	9.18076e-17	1.4386e-14	yes	up
ENSMUSG00000095066	Defa20	defensin, alpha, 20 [Source:MGI Symbol;Acc:MGI:1915259]	1224.48	10.258	1.32481e-16	2.02489e-14	yes	up
ENSMUSG00000000320	Alox12	arachidonate 12-lipoxygenase [Source:MGI Symbol;Acc:MGI:87998]	17.794	4.15332	1.41821e-16	2.15003e-14	yes	up
ENSMUSG00000052516	Robo2	roundabout guidance receptor 2 [Source:MGI Symbol;Acc:MGI:1890110]	4.244	2.0855	1.44942e-16	2.17962e-14	yes	up
ENSMUSG00000112871	Gm35404	predicted gene, 35404 [Source:MGI Symbol;Acc:MGI:5594563]	16.914	4.08016	1.78779e-16	2.64579e-14	yes	up
ENSMUSG00000015627	Gata5	GATA binding protein 5 [Source:MGI Symbol;Acc:MGI:109497]	19.64	4.29574	2.79608e-16	4.04175e-14	yes	up
ENSMUSG00000032373	Car12	carbonic anhydrase 12 [Source:MGI Symbol;Acc:MGI:1923709]	5.042	2.33409	2.8382e-16	4.07108e-14	yes	up
ENSMUSG00000025980	Hspd1	heat shock protein 1 (chaperonin) [Source:MGI Symbol;Acc:MGI:96242]	3.024	1.59659	3.02766e-16	4.30968e-14	yes	up
ENSMUSG00000058927	Gm10053	predicted gene 10053 [Source:MGI Symbol;Acc:MGI:3704493]	3.562	1.8328	3.23731e-16	4.57319e-14	yes	up
ENSMUSG00000025330	Padi4	peptidyl arginine deiminase, type IV [Source:MGI Symbol;Acc:MGI:1338898]	22.325	4.48057	6.4572e-16	8.91907e-14	yes	up
ENSMUSG00000067006	Serpinb5	serine (or cysteine) peptidase inhibitor, clade B, member 5 [Source:MGI Symbol;Acc:MGI:109579]	2.669	1.41616	6.64114e-16	9.10569e-14	yes	up
ENSMUSG00000071356	Reg3b	regenerating islet-derived 3 beta [Source:MGI Symbol;Acc:MGI:97478]	353.984	8.46754	2.61679e-15	3.41226e-13	yes	up
ENSMUSG00000065956	Defa37	defensin, alpha, 37 [Source:MGI Symbol;Acc:MGI:3705236]	940.821	9.87778	2.67111e-15	3.4589e-13	yes	up
ENSMUSG00000094362	Defa33	defensin, alpha, 33 [Source:MGI Symbol;Acc:MGI:5434357]	1069.49	10.0627	2.87301e-15	3.69469e-13	yes	up
ENSMUSG00000100514	Gm12960	predicted gene 12960 [Source:MGI Symbol;Acc:MGI:3651525]	3.065	1.61578	3.11453e-15	3.97785e-13	yes	up
ENSMUSG00000060487	Samd5	sterile alpha motif domain containing 5 [Source:MGI Symbol;Acc:MGI:2444815]	11.98	3.58258	3.25787e-15	4.13262e-13	yes	up
ENSMUSG00000069014	Gm5641	predicted gene 5641 [Source:MGI Symbol;Acc:MGI:3645731]	2.792	1.48138	3.47566e-15	4.34971e-13	yes	up
ENSMUSG00000052560	Cpne8	copine VIII [Source:MGI Symbol;Acc:MGI:1914121]	4.986	2.31792	3.96243e-15	4.92583e-13	yes	up
ENSMUSG00000069793	Slfn9	schlafen 9 [Source:MGI Symbol;Acc:MGI:2445121]	3.214	1.6845	9.70354e-15	1.16737e-12	yes	up
ENSMUSG00000094818	Defa32	defensin, alpha, 32 [Source:MGI Symbol;Acc:MGI:3709042]	860.3	9.7487	1.73273e-14	2.05798e-12	yes	up
ENSMUSG00000053613	Notumos	notum palmitoleoyl-protein carboxylesterase, opposite strand [Source:MGI Symbol;Acc:MGI:3698431]	50.28	5.6519	2.22641e-14	2.62759e-12	yes	up
ENSMUSG00000020916	Krt36	keratin 36 [Source:MGI Symbol;Acc:MGI:109364]	11.52	3.52608	2.47578e-14	2.90352e-12	yes	up
ENSMUSG00000092086	Gm6793	predicted gene 6793 [Source:MGI Symbol;Acc:MGI:3643578]	3.726	1.89744	2.89719e-14	3.35552e-12	yes	up
ENSMUSG00000028031	Dkk2	dickkopf WNT signaling pathway inhibitor 2 [Source:MGI Symbol;Acc:MGI:1890663]	12.882	3.6873	2.94543e-14	3.39033e-12	yes	up
ENSMUSG00000041220	Elovl6	ELOVL family member 6, elongation of long chain fatty acids (yeast) [Source:MGI Symbol;Acc:MGI:2156528]	2.755	1.46213	3.54483e-14	4.03051e-12	yes	up
ENSMUSG00000015533	Itga2	integrin alpha 2 [Source:MGI Symbol;Acc:MGI:96600]	3.174	1.66641	4.03099e-14	4.5555e-12	yes	up
ENSMUSG00000025352	Gdf11	growth differentiation factor 11 [Source:MGI Symbol;Acc:MGI:1338027]	5.508	2.46146	4.86554e-14	5.45357e-12	yes	up
ENSMUSG00000045027	Prss22	protease, serine 22 [Source:MGI Symbol;Acc:MGI:1918085]	900.907	9.81523	4.88414e-14	5.45357e-12	yes	up
ENSMUSG00000029380	Cxcl1	chemokine (C-X-C motif) ligand 1 [Source:MGI Symbol;Acc:MGI:108068]	13.555	3.76079	5.82053e-14	6.46044e-12	yes	up
ENSMUSG00000021187	Tc2n	tandem C2 domains, nuclear [Source:MGI Symbol;Acc:MGI:1921663]	4.342	2.11839	9.70519e-14	1.04609e-11	yes	up
ENSMUSG00000024411	Aqp4	aquaporin 4 [Source:MGI Symbol;Acc:MGI:107387]	3.844	1.94276	1.04897e-13	1.12414e-11	yes	up
ENSMUSG00000038388	Mpp6	membrane protein, palmitoylated 6 (MAGUK p55 subfamily member 6) [Source:MGI Symbol;Acc:MGI:1927340]	3.245	1.69806	1.09851e-13	1.17051e-11	yes	up
ENSMUSG00000078161	Erich3	glutamate rich 3 [Source:MGI Symbol;Acc:MGI:1919095]	13.67	3.77299	1.10893e-13	1.1749e-11	yes	up
ENSMUSG00000050747	Trim15	tripartite motif-containing 15 [Source:MGI Symbol;Acc:MGI:1916347]	7.389	2.88547	1.4436e-13	1.5123e-11	yes	up
ENSMUSG00000024659	Anxa1	annexin A1 [Source:MGI Symbol;Acc:MGI:96819]	2.734	1.45114	1.46609e-13	1.52727e-11	yes	up
ENSMUSG00000001467	Cyp51	cytochrome P450, family 51 [Source:MGI Symbol;Acc:MGI:106040]	2.31	1.20817	2.35227e-13	2.42336e-11	yes	up
ENSMUSG00000030208	Emp1	epithelial membrane protein 1 [Source:MGI Symbol;Acc:MGI:107941]	5.912	2.56364	2.76467e-13	2.83257e-11	yes	up
ENSMUSG00000101234	1700007E05Rik	RIKEN cDNA 1700007E05 gene [Source:MGI Symbol;Acc:MGI:2149745]	15.379	3.94292	4.2708e-13	4.2587e-11	yes	up
ENSMUSG00000089728	Clec2f	C-type lectin domain family 2, member f [Source:MGI Symbol;Acc:MGI:3522133]	6.629	2.72883	4.33634e-13	4.30105e-11	yes	up
ENSMUSG00000061517	Sox21	SRY (sex determining region Y)-box 21 [Source:MGI Symbol;Acc:MGI:2654070]	4.911	2.29614	4.36949e-13	4.311e-11	yes	up
ENSMUSG00000050359	Sprr1a	small proline-rich protein 1A [Source:MGI Symbol;Acc:MGI:106660]	7.894	2.98068	5.25978e-13	5.09085e-11	yes	up
ENSMUSG00000056071	S100a9	S100 calcium binding protein A9 (calgranulin B) [Source:MGI Symbol;Acc:MGI:1338947]	109.704	6.77748	5.43026e-13	5.21948e-11	yes	up
ENSMUSG00000042793	Lgr6	leucine-rich repeat-containing G protein-coupled receptor 6 [Source:MGI Symbol;Acc:MGI:2441805]	40.411	5.33668	7.7997e-13	7.30859e-11	yes	up
ENSMUSG00000062327	T	brachyury, T-box transcription factor T [Source:MGI Symbol;Acc:MGI:98472]	655.563	9.35659	1.22706e-12	1.12714e-10	yes	up
ENSMUSG00000026167	Wnt10a	wingless-type MMTV integration site family, member 10A [Source:MGI Symbol;Acc:MGI:108071]	39.521	5.30455	1.49356e-12	1.35856e-10	yes	up
ENSMUSG00000094662	Defa36	defensin, alpha, 36 [Source:MGI Symbol;Acc:MGI:5434853]	651.356	9.3473	1.66243e-12	1.50482e-10	yes	up
ENSMUSG00000013338	Fer1l4	fer-1-like 4 (C. elegans) [Source:MGI Symbol;Acc:MGI:1921812]	9.559	3.2568	1.85202e-12	1.66087e-10	yes	up
ENSMUSG00000030510	Cers3	ceramide synthase 3 [Source:MGI Symbol;Acc:MGI:2681008]	21.336	4.41524	1.85264e-12	1.66087e-10	yes	up
ENSMUSG00000074196	Clca4c-ps	chloride channel accessory 4C, pseudogene [Source:MGI Symbol;Acc:MGI:3643218]	7.477	2.90239	1.9004e-12	1.69554e-10	yes	up
ENSMUSG00000037613	Tnfrsf23	tumor necrosis factor receptor superfamily, member 23 [Source:MGI Symbol;Acc:MGI:1930269]	6.471	2.69406	2.28368e-12	1.99924e-10	yes	up
ENSMUSG00000032013	Trim29	tripartite motif-containing 29 [Source:MGI Symbol;Acc:MGI:1919419]	9.496	3.24729	2.38696e-12	2.07021e-10	yes	up
ENSMUSG00000026914	Psmd14	proteasome (prosome, macropain) 26S subunit, non-ATPase, 14 [Source:MGI Symbol;Acc:MGI:1913284]	2.511	1.32805	2.60387e-12	2.23753e-10	yes	up
ENSMUSG00000056737	Capg	capping protein (actin filament), gelsolin-like [Source:MGI Symbol;Acc:MGI:1098259]	2.906	1.53918	3.34234e-12	2.79626e-10	yes	up
ENSMUSG00000056054	S100a8	S100 calcium binding protein A8 (calgranulin A) [Source:MGI Symbol;Acc:MGI:88244]	252.795	7.98183	3.34405e-12	2.79626e-10	yes	up
ENSMUSG00000059854	Hydin	HYDIN, axonemal central pair apparatus protein [Source:MGI Symbol;Acc:MGI:2389007]	13.282	3.73142	4.38855e-12	3.60499e-10	yes	up
ENSMUSG00000025921	Rdh10	retinol dehydrogenase 10 (all-trans) [Source:MGI Symbol;Acc:MGI:1924238]	2.824	1.49761	4.51981e-12	3.69653e-10	yes	up
ENSMUSG00000060989	Gm11847	predicted gene 11847 [Source:MGI Symbol;Acc:MGI:3651787]	2.703	1.4345	4.5968e-12	3.74308e-10	yes	up
ENSMUSG00000024331	Dsc2	desmocollin 2 [Source:MGI Symbol;Acc:MGI:103221]	2.76	1.46477	4.88751e-12	3.94734e-10	yes	up
ENSMUSG00000024421	Lama3	laminin, alpha 3 [Source:MGI Symbol;Acc:MGI:99909]	3.626	1.85819	6.82475e-12	5.41536e-10	yes	up
ENSMUSG00000074443	Defa22	defensin, alpha, 22 [Source:MGI Symbol;Acc:MGI:3639039]	529.252	9.04781	7.10324e-12	5.61246e-10	yes	up
ENSMUSG00000041119	Pde9a	phosphodiesterase 9A [Source:MGI Symbol;Acc:MGI:1277179]	3.633	1.86132	8.39558e-12	6.57783e-10	yes	up
ENSMUSG00000047117	Ankdd1b	ankyrin repeat and death domain containing 1B [Source:MGI Symbol;Acc:MGI:2444730]	6.214	2.63542	1.04059e-11	8.05144e-10	yes	up
ENSMUSG00000017204	Gsdma	gasdermin A [Source:MGI Symbol;Acc:MGI:1889509]	10.859	3.44081	1.23458e-11	9.4349e-10	yes	up
ENSMUSG00000028602	Tnfrsf8	tumor necrosis factor receptor superfamily, member 8 [Source:MGI Symbol;Acc:MGI:99908]	4.462	2.15778	1.47569e-11	1.11858e-09	yes	up
ENSMUSG00000045545	Krt14	keratin 14 [Source:MGI Symbol;Acc:MGI:96688]	5.196	2.37754	2.53995e-11	1.86466e-09	yes	up
ENSMUSG00000074444	Defa30	defensin, alpha, 30 [Source:MGI Symbol;Acc:MGI:3808881]	426.879	8.73768	3.01434e-11	2.20425e-09	yes	up
ENSMUSG00000075602	Ly6a	lymphocyte antigen 6 complex, locus A [Source:MGI Symbol;Acc:MGI:107527]	3.471	1.79515	3.24694e-11	2.35586e-09	yes	up
ENSMUSG00000074446	Defa23	defensin, alpha, 23 [Source:MGI Symbol;Acc:MGI:3630381]	441.291	8.78559	3.80685e-11	2.75141e-09	yes	up
ENSMUSG00000058922	Gm10052	predicted pseudogene 10052 [Source:MGI Symbol;Acc:MGI:3704348]	2.378	1.24991	5.22455e-11	3.7184e-09	yes	up
ENSMUSG00000020303	Stc2	stanniocalcin 2 [Source:MGI Symbol;Acc:MGI:1316731]	4.034	2.01224	5.40686e-11	3.83352e-09	yes	up
ENSMUSG00000036480	Prss56	protease, serine 56 [Source:MGI Symbol;Acc:MGI:1916703]	445.543	8.79942	5.70312e-11	3.99797e-09	yes	up
ENSMUSG00000027994	Mcub	mitochondrial calcium uniporter dominant negative beta subunit [Source:MGI Symbol;Acc:MGI:1914065]	3.318	1.73041	6.31615e-11	4.41113e-09	yes	up
ENSMUSG00000035356	Nfkbiz	nuclear factor of kappa light polypeptide gene enhancer in B cells inhibitor, zeta [Source:MGI Symbol;Acc:MGI:1931595]	2.654	1.40837	8.61001e-11	5.90261e-09	yes	up
ENSMUSG00000054555	Adam12	a disintegrin and metallopeptidase domain 12 (meltrin alpha) [Source:MGI Symbol;Acc:MGI:105378]	8.776	3.13349	8.66288e-11	5.9171e-09	yes	up
ENSMUSG00000042808	Gpx2	glutathione peroxidase 2 [Source:MGI Symbol;Acc:MGI:106609]	2.267	1.18048	1.24472e-10	8.3191e-09	yes	up
ENSMUSG00000012428	Steap4	STEAP family member 4 [Source:MGI Symbol;Acc:MGI:1923560]	3.222	1.68779	1.44355e-10	9.54534e-09	yes	up
ENSMUSG00000050578	Mmp13	matrix metallopeptidase 13 [Source:MGI Symbol;Acc:MGI:1340026]	4.706	2.23441	1.51786e-10	9.94237e-09	yes	up
ENSMUSG00000100094	1810008I18Rik	RIKEN cDNA 1810008I18 gene [Source:MGI Symbol;Acc:MGI:1920875]	3.866	1.95076	1.56009e-10	1.01363e-08	yes	up
ENSMUSG00000086373	Gm11978	predicted gene 11978 [Source:MGI Symbol;Acc:MGI:3650695]	76.218	6.25206	1.75147e-10	1.1301e-08	yes	up
ENSMUSG00000060904	Arl1	ADP-ribosylation factor-like 1 [Source:MGI Symbol;Acc:MGI:99436]	2.361	1.23913	1.77692e-10	1.14067e-08	yes	up
ENSMUSG00000029752	Asns	asparagine synthetase [Source:MGI Symbol;Acc:MGI:1350929]	2.757	1.46327	1.84481e-10	1.17809e-08	yes	up
ENSMUSG00000030729	Pgm2l1	phosphoglucomutase 2-like 1 [Source:MGI Symbol;Acc:MGI:1918224]	2.867	1.51967	1.95886e-10	1.2382e-08	yes	up
ENSMUSG00000044162	Tnip3	TNFAIP3 interacting protein 3 [Source:MGI Symbol;Acc:MGI:3041165]	2.996	1.58294	2.42676e-10	1.51344e-08	yes	up
ENSMUSG00000028415	Spink4	serine peptidase inhibitor, Kazal type 4 [Source:MGI Symbol;Acc:MGI:1341848]	2.656	1.40936	3.0433e-10	1.87909e-08	yes	up
ENSMUSG00000073399	Trim40	tripartite motif-containing 40 [Source:MGI Symbol;Acc:MGI:2684881]	3.156	1.65823	3.05862e-10	1.88232e-08	yes	up
ENSMUSG00000021116	Eif2s1	eukaryotic translation initiation factor 2, subunit 1 alpha [Source:MGI Symbol;Acc:MGI:95299]	2.266	1.18023	3.19418e-10	1.95928e-08	yes	up
ENSMUSG00000095257	Scgb1b3	secretoglobin, family 1B, member 3 [Source:MGI Symbol;Acc:MGI:3644233]	66.567	6.05673	3.53411e-10	2.13963e-08	yes	up
ENSMUSG00000047990	C2cd4a	C2 calcium-dependent domain containing 4A [Source:MGI Symbol;Acc:MGI:3645763]	3.904	1.96508	3.76562e-10	2.27241e-08	yes	up
ENSMUSG00000034127	Tspan8	tetraspanin 8 [Source:MGI Symbol;Acc:MGI:2384918]	2.057	1.04058	4.17426e-10	2.50281e-08	yes	up
ENSMUSG00000093930	Hmgcs1	3-hydroxy-3-methylglutaryl-Coenzyme A synthase 1 [Source:MGI Symbol;Acc:MGI:107592]	2.626	1.3926	4.37268e-10	2.59673e-08	yes	up
ENSMUSG00000036112	Metap2	methionine aminopeptidase 2 [Source:MGI Symbol;Acc:MGI:1929701]	2.25	1.17006	4.66128e-10	2.75933e-08	yes	up
ENSMUSG00000031595	Pdgfrl	platelet-derived growth factor receptor-like [Source:MGI Symbol;Acc:MGI:1916047]	10.981	3.4569	5.52896e-10	3.19911e-08	yes	up
ENSMUSG00000031604	Msmo1	methylsterol monoxygenase 1 [Source:MGI Symbol;Acc:MGI:1913484]	2.147	1.10218	5.54131e-10	3.19911e-08	yes	up
ENSMUSG00000085111	Ascl4	achaete-scute family bHLH transcription factor 4 [Source:MGI Symbol;Acc:MGI:1914591]	29.292	4.87245	5.54144e-10	3.19911e-08	yes	up
ENSMUSG00000024131	Slc3a1	solute carrier family 3, member 1 [Source:MGI Symbol;Acc:MGI:1195264]	6.524	2.70581	5.6831e-10	3.2507e-08	yes	up
ENSMUSG00000073676	Hspe1	heat shock protein 1 (chaperonin 10) [Source:MGI Symbol;Acc:MGI:104680]	2.13	1.09105	8.2048e-10	4.58119e-08	yes	up
ENSMUSG00000074447	Defa21	defensin, alpha, 21 [Source:MGI Symbol;Acc:MGI:1913548]	332.148	8.37568	8.37912e-10	4.65016e-08	yes	up
ENSMUSG00000020116	Pno1	partner of NOB1 homolog [Source:MGI Symbol;Acc:MGI:1913499]	2.522	1.33463	9.37154e-10	5.18549e-08	yes	up
ENSMUSG00000079018	Ly6c1	lymphocyte antigen 6 complex, locus C1 [Source:MGI Symbol;Acc:MGI:96882]	3.277	1.71238	9.9078e-10	5.466e-08	yes	up
ENSMUSG00000017897	Eya2	EYA transcriptional coactivator and phosphatase 2 [Source:MGI Symbol;Acc:MGI:109341]	4.618	2.20724	1.00506e-09	5.52845e-08	yes	up
ENSMUSG00000043068	Fam89a	family with sequence similarity 89, member A [Source:MGI Symbol;Acc:MGI:1916877]	7.037	2.81489	1.07297e-09	5.86735e-08	yes	up
ENSMUSG00000006445	Epha2	Eph receptor A2 [Source:MGI Symbol;Acc:MGI:95278]	3.581	1.84025	1.18228e-09	6.4274e-08	yes	up
ENSMUSG00000115737	Rpl19-ps3	ribosomal protein L19, pseudogene 3 [Source:MGI Symbol;Acc:MGI:3648038]	228.107	7.83357	1.28309e-09	6.91498e-08	yes	up
ENSMUSG00000024991	Eif3a	eukaryotic translation initiation factor 3, subunit A [Source:MGI Symbol;Acc:MGI:95301]	2.342	1.22802	1.42962e-09	7.68245e-08	yes	up
ENSMUSG00000033227	Wnt6	wingless-type MMTV integration site family, member 6 [Source:MGI Symbol;Acc:MGI:98960]	5.224	2.38511	1.75689e-09	9.36022e-08	yes	up
ENSMUSG00000028693	Nasp	nuclear autoantigenic sperm protein (histone-binding) [Source:MGI Symbol;Acc:MGI:1355328]	2.196	1.13489	1.76939e-09	9.39993e-08	yes	up
ENSMUSG00000047501	Cldn4	claudin 4 [Source:MGI Symbol;Acc:MGI:1313314]	3.608	1.85125	2.12133e-09	1.11113e-07	yes	up
ENSMUSG00000000058	Cav2	caveolin 2 [Source:MGI Symbol;Acc:MGI:107571]	3.257	1.70341	2.25688e-09	1.16576e-07	yes	up
ENSMUSG00000024640	Psat1	phosphoserine aminotransferase 1 [Source:MGI Symbol;Acc:MGI:2183441]	2.165	1.11451	2.30876e-09	1.18927e-07	yes	up
ENSMUSG00000073400	Trim10	tripartite motif-containing 10 [Source:MGI Symbol;Acc:MGI:1338757]	117.94	6.88191	2.32571e-09	1.1947e-07	yes	up
ENSMUSG00000058624	Gda	guanine deaminase [Source:MGI Symbol;Acc:MGI:95678]	2.838	1.50484	2.67494e-09	1.36283e-07	yes	up
ENSMUSG00000053141	Ptprt	protein tyrosine phosphatase, receptor type, T [Source:MGI Symbol;Acc:MGI:1321152]	5.688	2.50781	2.75735e-09	1.40099e-07	yes	up
ENSMUSG00000099860	Gm29456	predicted gene 29456 [Source:MGI Symbol;Acc:MGI:5580162]	282.532	8.14227	2.84262e-09	1.44039e-07	yes	up
ENSMUSG00000037601	Nme1	NME/NM23 nucleoside diphosphate kinase 1 [Source:MGI Symbol;Acc:MGI:97355]	2.185	1.12746	2.85944e-09	1.44499e-07	yes	up
ENSMUSG00000030223	Ptpro	protein tyrosine phosphatase, receptor type, O [Source:MGI Symbol;Acc:MGI:1097152]	2.785	1.47742	2.93174e-09	1.46563e-07	yes	up
ENSMUSG00000042677	Zc3h12a	zinc finger CCCH type containing 12A [Source:MGI Symbol;Acc:MGI:2385891]	2.762	1.46561	3.38293e-09	1.68667e-07	yes	up
ENSMUSG00000026494	Kif26b	kinesin family member 26B [Source:MGI Symbol;Acc:MGI:2447076]	7.935	2.98815	3.50782e-09	1.73964e-07	yes	up
ENSMUSG00000047945	Marcksl1	MARCKS-like 1 [Source:MGI Symbol;Acc:MGI:97143]	2.822	1.49666	3.84153e-09	1.88013e-07	yes	up
ENSMUSG00000024479	Mal2	mal, T cell differentiation protein 2 [Source:MGI Symbol;Acc:MGI:2146021]	2.248	1.16839	4.07293e-09	1.97781e-07	yes	up
ENSMUSG00000005732	Ranbp1	RAN binding protein 1 [Source:MGI Symbol;Acc:MGI:96269]	2.245	1.16663	4.34427e-09	2.10409e-07	yes	up
ENSMUSG00000079116	Defa41	defensin, alpha, 41 [Source:MGI Symbol;Acc:MGI:3705230]	254.336	7.99059	4.64676e-09	2.23897e-07	yes	up
ENSMUSG00000026765	Lypd6b	LY6/PLAUR domain containing 6B [Source:MGI Symbol;Acc:MGI:1919147]	4.436	2.14923	4.86936e-09	2.32322e-07	yes	up
ENSMUSG00000027248	Pdia3	protein disulfide isomerase associated 3 [Source:MGI Symbol;Acc:MGI:95834]	2.141	1.09834	4.96166e-09	2.36021e-07	yes	up
ENSMUSG00000032068	Plet1	placenta expressed transcript 1 [Source:MGI Symbol;Acc:MGI:1923759]	71.723	6.16436	5.00088e-09	2.37281e-07	yes	up
ENSMUSG00000048970	C1galt1c1	C1GALT1-specific chaperone 1 [Source:MGI Symbol;Acc:MGI:1913493]	2.795	1.48274	5.20108e-09	2.46154e-07	yes	up
ENSMUSG00000059005	Hnrnpa3	heterogeneous nuclear ribonucleoprotein A3 [Source:MGI Symbol;Acc:MGI:1917171]	2.336	1.22418	5.32505e-09	2.50748e-07	yes	up
ENSMUSG00000027997	Casp6	caspase 6 [Source:MGI Symbol;Acc:MGI:1312921]	2.069	1.04915	6.6239e-09	3.0802e-07	yes	up
ENSMUSG00000074489	Bglap3	bone gamma-carboxyglutamate protein 3 [Source:MGI Symbol;Acc:MGI:88155]	3.406	1.76801	6.696e-09	3.10598e-07	yes	up
ENSMUSG00000038903	Ccdc68	coiled-coil domain containing 68 [Source:MGI Symbol;Acc:MGI:3612676]	2.519	1.33257	7.84095e-09	3.58358e-07	yes	up
ENSMUSG00000029644	Pdx1	pancreatic and duodenal homeobox 1 [Source:MGI Symbol;Acc:MGI:102851]	20.461	4.35481	8.05958e-09	3.66554e-07	yes	up
ENSMUSG00000024472	Dcp2	decapping mRNA 2 [Source:MGI Symbol;Acc:MGI:1917890]	2.466	1.30206	8.62872e-09	3.88647e-07	yes	up
ENSMUSG00000028293	Slc35a1	solute carrier family 35 (CMP-sialic acid transporter), member 1 [Source:MGI Symbol;Acc:MGI:1345622]	2.06	1.04242	1.02505e-08	4.49742e-07	yes	up
ENSMUSG00000091228	Gm20390	predicted gene 20390 [Source:MGI Symbol;Acc:MGI:5141855]	2.834	1.50275	1.04426e-08	4.56026e-07	yes	up
ENSMUSG00000036330	Slc18a1	solute carrier family 18 (vesicular monoamine), member 1 [Source:MGI Symbol;Acc:MGI:106684]	4.091	2.03249	1.22467e-08	5.27399e-07	yes	up
ENSMUSG00000067367	Lyar	Ly1 antibody reactive clone [Source:MGI Symbol;Acc:MGI:107470]	2.788	1.47924	1.2543e-08	5.37678e-07	yes	up
ENSMUSG00000024503	Spink1	serine peptidase inhibitor, Kazal type 1 [Source:MGI Symbol;Acc:MGI:106202]	4.467	2.15915	1.33312e-08	5.66743e-07	yes	up
ENSMUSG00000025075	Habp2	hyaluronic acid binding protein 2 [Source:MGI Symbol;Acc:MGI:1196378]	7.934	2.98813	1.33426e-08	5.66743e-07	yes	up
ENSMUSG00000018189	Uchl5	ubiquitin carboxyl-terminal esterase L5 [Source:MGI Symbol;Acc:MGI:1914848]	2.445	1.28985	1.33887e-08	5.67408e-07	yes	up
ENSMUSG00000041722	Khdc1c	KH domain containing 1C [Source:MGI Symbol;Acc:MGI:3583007]	194.949	7.60696	1.447e-08	6.09079e-07	yes	up
ENSMUSG00000054766	Set	SET nuclear oncogene [Source:MGI Symbol;Acc:MGI:1860267]	2.334	1.22266	1.46804e-08	6.15159e-07	yes	up
ENSMUSG00000008999	Bmp7	bone morphogenetic protein 7 [Source:MGI Symbol;Acc:MGI:103302]	3.2	1.67786	1.51711e-08	6.31464e-07	yes	up
ENSMUSG00000020358	Hnrnpab	heterogeneous nuclear ribonucleoprotein A/B [Source:MGI Symbol;Acc:MGI:1330294]	2.125	1.08715	1.56176e-08	6.47159e-07	yes	up
ENSMUSG00000085873	Ttc39aos1	Ttc39a opposite strand RNA 1 [Source:MGI Symbol;Acc:MGI:3651956]	2.855	1.51327	1.67392e-08	6.90566e-07	yes	up
ENSMUSG00000098207	Arl14	ADP-ribosylation factor-like 14 [Source:MGI Symbol;Acc:MGI:1918869]	4.253	2.08857	1.68094e-08	6.91933e-07	yes	up
ENSMUSG00000019883	Echdc1	enoyl Coenzyme A hydratase domain containing 1 [Source:MGI Symbol;Acc:MGI:1277169]	2.317	1.21199	1.71579e-08	7.03174e-07	yes	up
ENSMUSG00000021676	Iqgap2	IQ motif containing GTPase activating protein 2 [Source:MGI Symbol;Acc:MGI:2449975]	2.268	1.1815	1.76044e-08	7.16744e-07	yes	up
ENSMUSG00000001056	Nhp2	NHP2 ribonucleoprotein [Source:MGI Symbol;Acc:MGI:1098547]	2.308	1.20669	1.78906e-08	7.25615e-07	yes	up
ENSMUSG00000058258	Idi1	isopentenyl-diphosphate delta isomerase [Source:MGI Symbol;Acc:MGI:2442264]	2.726	1.44666	1.79555e-08	7.26284e-07	yes	up
ENSMUSG00000051596	Otop1	otopetrin 1 [Source:MGI Symbol;Acc:MGI:2388363]	304.696	8.25123	1.83769e-08	7.4172e-07	yes	up
ENSMUSG00000021595	Nsun2	NOL1/NOP2/Sun domain family member 2 [Source:MGI Symbol;Acc:MGI:107252]	2.064	1.04519	1.94471e-08	7.81531e-07	yes	up
ENSMUSG00000027134	Lpcat4	lysophosphatidylcholine acyltransferase 4 [Source:MGI Symbol;Acc:MGI:2138993]	3.579	1.8396	1.95885e-08	7.85521e-07	yes	up
ENSMUSG00000031737	Irx5	Iroquois homeobox 5 [Source:MGI Symbol;Acc:MGI:1859086]	215.801	7.75356	1.96985e-08	7.87775e-07	yes	up
ENSMUSG00000050762	Prss27	protease, serine 27 [Source:MGI Symbol;Acc:MGI:2450123]	18.643	4.22053	1.97715e-08	7.87775e-07	yes	up
ENSMUSG00000055926	Gm14137	predicted gene 14137 [Source:MGI Symbol;Acc:MGI:3651144]	3.375	1.75506	2.04551e-08	8.13274e-07	yes	up
ENSMUSG00000027006	Dnajc10	DnaJ heat shock protein family (Hsp40) member C10 [Source:MGI Symbol;Acc:MGI:1914111]	2.01	1.00684	2.10655e-08	8.35763e-07	yes	up
ENSMUSG00000074300	Smim31	small integral membrane protein 31 [Source:MGI Symbol;Acc:MGI:3039572]	2.206	1.14131	2.22528e-08	8.80994e-07	yes	up
ENSMUSG00000055760	Gemin6	gem nuclear organelle associated protein 6 [Source:MGI Symbol;Acc:MGI:1914492]	2.925	1.54856	2.28878e-08	9.04215e-07	yes	up
ENSMUSG00000028613	Lrp8	low density lipoprotein receptor-related protein 8, apolipoprotein e receptor [Source:MGI Symbol;Acc:MGI:1340044]	3.1	1.63217	2.32171e-08	9.13354e-07	yes	up
ENSMUSG00000021986	Amer2	APC membrane recruitment 2 [Source:MGI Symbol;Acc:MGI:1919375]	13.221	3.72481	2.42113e-08	9.48462e-07	yes	up
ENSMUSG00000025001	Hells	helicase, lymphoid specific [Source:MGI Symbol;Acc:MGI:106209]	3.079	1.62243	2.45195e-08	9.58523e-07	yes	up
ENSMUSG00000020048	Hsp90b1	heat shock protein 90, beta (Grp94), member 1 [Source:MGI Symbol;Acc:MGI:98817]	2.699	1.43224	2.56649e-08	1.0012e-06	yes	up
ENSMUSG00000036902	Neto2	neuropilin (NRP) and tolloid (TLL)-like 2 [Source:MGI Symbol;Acc:MGI:1921763]	6.213	2.63529	2.6361e-08	1.01982e-06	yes	up
ENSMUSG00000112846	4930432O09Rik	RIKEN cDNA 4930432O09 gene [Source:MGI Symbol;Acc:MGI:1921897]	24.141	4.59343	2.99058e-08	1.14508e-06	yes	up
ENSMUSG00000090946	Ccdc71l	coiled-coil domain containing 71 like [Source:MGI Symbol;Acc:MGI:1919373]	2.753	1.46107	3.03933e-08	1.15899e-06	yes	up
ENSMUSG00000027366	Sppl2a	signal peptide peptidase like 2A [Source:MGI Symbol;Acc:MGI:1913802]	2.134	1.09373	3.24249e-08	1.23142e-06	yes	up
ENSMUSG00000025813	Homer2	homer scaffolding protein 2 [Source:MGI Symbol;Acc:MGI:1347354]	2.496	1.31974	3.29601e-08	1.2492e-06	yes	up
ENSMUSG00000081441	Gm6161	predicted gene 6161 [Source:MGI Symbol;Acc:MGI:3644104]	3.63	1.86003	3.57243e-08	1.34848e-06	yes	up
ENSMUSG00000021670	Hmgcr	3-hydroxy-3-methylglutaryl-Coenzyme A reductase [Source:MGI Symbol;Acc:MGI:96159]	2.222	1.15214	3.65866e-08	1.37824e-06	yes	up
ENSMUSG00000076479	Trbv26	T cell receptor beta, variable 26 [Source:MGI Symbol;Acc:MGI:98596]	9.927	3.31129	3.92984e-08	1.46267e-06	yes	up
ENSMUSG00000020023	Tmcc3	transmembrane and coiled coil domains 3 [Source:MGI Symbol;Acc:MGI:2442900]	2.212	1.1454	4.23072e-08	1.56839e-06	yes	up
ENSMUSG00000103475	Gm37697	predicted gene, 37697 [Source:MGI Symbol;Acc:MGI:5610925]	4.671	2.22358	4.85791e-08	1.7867e-06	yes	up
ENSMUSG00000011179	Odc1	ornithine decarboxylase, structural 1 [Source:MGI Symbol;Acc:MGI:97402]	2.087	1.06112	5.22618e-08	1.90709e-06	yes	up
ENSMUSG00000038871	Bpgm	2,3-bisphosphoglycerate mutase [Source:MGI Symbol;Acc:MGI:1098242]	2.039	1.02773	5.25938e-08	1.91173e-06	yes	up
ENSMUSG00000026234	Ncl	nucleolin [Source:MGI Symbol;Acc:MGI:97286]	2.732	1.44989	5.4439e-08	1.97495e-06	yes	up
ENSMUSG00000101031	Ms4a12	membrane-spanning 4-domains, subfamily A, member 12 [Source:MGI Symbol;Acc:MGI:2685812]	2.162	1.11269	5.53304e-08	1.99951e-06	yes	up
ENSMUSG00000056632	Dsg3	desmoglein 3 [Source:MGI Symbol;Acc:MGI:99499]	52.197	5.7059	5.70045e-08	2.05205e-06	yes	up
ENSMUSG00000046259	Sprr2h	small proline-rich protein 2H [Source:MGI Symbol;Acc:MGI:1330343]	36.695	5.19751	6.15789e-08	2.20511e-06	yes	up
ENSMUSG00000074796	Slc4a11	solute carrier family 4, sodium bicarbonate transporter-like, member 11 [Source:MGI Symbol;Acc:MGI:2138987]	9.133	3.19105	6.1611e-08	2.20511e-06	yes	up
ENSMUSG00000027333	Smox	spermine oxidase [Source:MGI Symbol;Acc:MGI:2445356]	2.802	1.4866	6.27807e-08	2.24266e-06	yes	up
ENSMUSG00000021214	Akr1c18	aldo-keto reductase family 1, member C18 [Source:MGI Symbol;Acc:MGI:2145420]	11.399	3.51078	6.42252e-08	2.28116e-06	yes	up
ENSMUSG00000020180	Snrpd3	small nuclear ribonucleoprotein D3 [Source:MGI Symbol;Acc:MGI:1914582]	2.039	1.02802	6.79831e-08	2.39637e-06	yes	up
ENSMUSG00000032452	Clstn2	calsyntenin 2 [Source:MGI Symbol;Acc:MGI:1929897]	13.906	3.79765	6.88123e-08	2.42103e-06	yes	up
ENSMUSG00000027555	Car13	carbonic anhydrase 13 [Source:MGI Symbol;Acc:MGI:1931322]	2.073	1.05165	7.18656e-08	2.51422e-06	yes	up
ENSMUSG00000018604	Tbx3	T-box 3 [Source:MGI Symbol;Acc:MGI:98495]	3.033	1.60089	7.43887e-08	2.58792e-06	yes	up
ENSMUSG00000041886	Macc1	metastasis associated in colon cancer 1 [Source:MGI Symbol;Acc:MGI:2685113]	3.382	1.7578	7.62947e-08	2.64436e-06	yes	up
ENSMUSG00000023068	Nus1	NUS1 dehydrodolichyl diphosphate synthase subunit [Source:MGI Symbol;Acc:MGI:1196365]	2.568	1.3607	8.27709e-08	2.85292e-06	yes	up
ENSMUSG00000020649	Rrm2	ribonucleotide reductase M2 [Source:MGI Symbol;Acc:MGI:98181]	2.399	1.26264	9.00987e-08	3.07177e-06	yes	up
ENSMUSG00000002881	Nab1	Ngfi-A binding protein 1 [Source:MGI Symbol;Acc:MGI:107564]	2.687	1.42584	9.03707e-08	3.07207e-06	yes	up
ENSMUSG00000030366	Ceacam12	carcinoembryonic antigen-related cell adhesion molecule 12 [Source:MGI Symbol;Acc:MGI:1914565]	10.999	3.45933	9.68977e-08	3.27922e-06	yes	up
ENSMUSG00000028333	Anp32b	acidic (leucine-rich) nuclear phosphoprotein 32 family, member B [Source:MGI Symbol;Acc:MGI:1914878]	2.007	1.00515	9.74858e-08	3.29315e-06	yes	up
ENSMUSG00000046410	Kcnk6	potassium inwardly-rectifying channel, subfamily K, member 6 [Source:MGI Symbol;Acc:MGI:1891291]	3.008	1.58858	9.93277e-08	3.3493e-06	yes	up
ENSMUSG00000020581	Agr2	anterior gradient 2 [Source:MGI Symbol;Acc:MGI:1344405]	2.37	1.24472	1.02711e-07	3.4509e-06	yes	up
ENSMUSG00000015766	Eps8	epidermal growth factor receptor pathway substrate 8 [Source:MGI Symbol;Acc:MGI:104684]	2.305	1.20483	1.07317e-07	3.58325e-06	yes	up
ENSMUSG00000002384	Bmp8b	bone morphogenetic protein 8b [Source:MGI Symbol;Acc:MGI:107335]	8.823	3.1412	1.07419e-07	3.58325e-06	yes	up
ENSMUSG00000068452	Duox2	dual oxidase 2 [Source:MGI Symbol;Acc:MGI:3036280]	2.852	1.51207	1.13894e-07	3.79245e-06	yes	up
ENSMUSG00000063787	Chchd1	coiled-coil-helix-coiled-coil-helix domain containing 1 [Source:MGI Symbol;Acc:MGI:1913371]	2.016	1.01129	1.17255e-07	3.89048e-06	yes	up
ENSMUSG00000051223	Bzw1	basic leucine zipper and W2 domains 1 [Source:MGI Symbol;Acc:MGI:1914132]	2.198	1.13611	1.19626e-07	3.94809e-06	yes	up
ENSMUSG00000031661	Nkd1	naked cuticle 1 [Source:MGI Symbol;Acc:MGI:2135954]	3.2	1.67813	1.23437e-07	4.05948e-06	yes	up
ENSMUSG00000055945	Prr18	proline rich 18 [Source:MGI Symbol;Acc:MGI:2443403]	6.381	2.67385	1.30059e-07	4.26222e-06	yes	up
ENSMUSG00000022351	Sqle	squalene epoxidase [Source:MGI Symbol;Acc:MGI:109296]	2.247	1.16806	1.32514e-07	4.30485e-06	yes	up
ENSMUSG00000033906	Zdhhc15	zinc finger, DHHC domain containing 15 [Source:MGI Symbol;Acc:MGI:1915336]	2.661	1.41211	1.34752e-07	4.36994e-06	yes	up
ENSMUSG00000069808	Tlcd3a	TLC domain containing 3A [Source:MGI Symbol;Acc:MGI:2151840]	2.138	1.09658	1.45167e-07	4.69952e-06	yes	up
ENSMUSG00000031438	Rnf128	ring finger protein 128 [Source:MGI Symbol;Acc:MGI:1914139]	2.754	1.46157	1.66522e-07	5.35369e-06	yes	up
ENSMUSG00000094305	Scgb2b20	secretoglobin, family 2B, member 20 [Source:MGI Symbol;Acc:MGI:3514009]	126.105	6.97848	1.70419e-07	5.46955e-06	yes	up
ENSMUSG00000074439	Defa5	defensin, alpha, 5 [Source:MGI Symbol;Acc:MGI:99583]	193.65	7.5973	1.75609e-07	5.61677e-06	yes	up
ENSMUSG00000020205	Phlda1	pleckstrin homology like domain, family A, member 1 [Source:MGI Symbol;Acc:MGI:1096880]	3.219	1.68657	1.76294e-07	5.62902e-06	yes	up
ENSMUSG00000059179	Gm8991	predicted pseudogene 8991 [Source:MGI Symbol;Acc:MGI:3644227]	3.788	1.92132	1.80585e-07	5.73657e-06	yes	up
ENSMUSG00000017002	Slpi	secretory leukocyte peptidase inhibitor [Source:MGI Symbol;Acc:MGI:109297]	11.145	3.47834	1.81528e-07	5.75673e-06	yes	up
ENSMUSG00000043424	Eif3j2	eukaryotic translation initiation factor 3, subunit J2 [Source:MGI Symbol;Acc:MGI:3704486]	2.595	1.37547	1.82512e-07	5.76831e-06	yes	up
ENSMUSG00000037033	Clca3b	chloride channel accessory 3B [Source:MGI Symbol;Acc:MGI:2181989]	2.421	1.27568	2.0092e-07	6.29673e-06	yes	up
ENSMUSG00000004980	Hnrnpa2b1	heterogeneous nuclear ribonucleoprotein A2/B1 [Source:MGI Symbol;Acc:MGI:104819]	2.034	1.02451	2.05723e-07	6.4042e-06	yes	up
ENSMUSG00000005667	Mthfd2	methylenetetrahydrofolate dehydrogenase (NAD+ dependent), methenyltetrahydrofolate cyclohydrolase [Source:MGI Symbol;Acc:MGI:1338850]	2.346	1.23038	2.23807e-07	6.94396e-06	yes	up
ENSMUSG00000023057	Fabp2	fatty acid binding protein 2, intestinal [Source:MGI Symbol;Acc:MGI:95478]	2.793	1.48188	2.27966e-07	7.06127e-06	yes	up
ENSMUSG00000079523	Tmsb10	thymosin, beta 10 [Source:MGI Symbol;Acc:MGI:109146]	2.045	1.03207	2.28634e-07	7.07022e-06	yes	up
ENSMUSG00000037188	Grhl3	grainyhead like transcription factor 3 [Source:MGI Symbol;Acc:MGI:2655333]	3.996	1.99866	2.3164e-07	7.15131e-06	yes	up
ENSMUSG00000026726	Cubn	cubilin (intrinsic factor-cobalamin receptor) [Source:MGI Symbol;Acc:MGI:1931256]	6.207	2.63379	2.36116e-07	7.27746e-06	yes	up
ENSMUSG00000004371	Il11	interleukin 11 [Source:MGI Symbol;Acc:MGI:107613]	15.481	3.95243	2.42345e-07	7.45712e-06	yes	up
ENSMUSG00000030471	Zdhhc13	zinc finger, DHHC domain containing 13 [Source:MGI Symbol;Acc:MGI:1919227]	2.161	1.11171	2.51328e-07	7.70807e-06	yes	up
ENSMUSG00000021539	Lect2	leukocyte cell-derived chemotaxin 2 [Source:MGI Symbol;Acc:MGI:1278342]	166.687	7.38099	2.55538e-07	7.82434e-06	yes	up
ENSMUSG00000027342	Pcna	proliferating cell nuclear antigen [Source:MGI Symbol;Acc:MGI:97503]	2.087	1.06128	2.56709e-07	7.84731e-06	yes	up
ENSMUSG00000025491	Ifitm1	interferon induced transmembrane protein 1 [Source:MGI Symbol;Acc:MGI:1915963]	2.499	1.32147	2.63857e-07	8.05259e-06	yes	up
ENSMUSG00000089789	Rdh1	retinol dehydrogenase 1 (all trans) [Source:MGI Symbol;Acc:MGI:1195275]	12.521	3.6463	2.64475e-07	8.05827e-06	yes	up
ENSMUSG00000022221	Ripk3	receptor-interacting serine-threonine kinase 3 [Source:MGI Symbol;Acc:MGI:2154952]	2.334	1.22305	2.65256e-07	8.0689e-06	yes	up
ENSMUSG00000110290	Gm45336	predicted gene 45336 [Source:MGI Symbol;Acc:MGI:5791172]	13.372	3.74118	2.72198e-07	8.22637e-06	yes	up
ENSMUSG00000053168	9030619P08Rik	RIKEN cDNA 9030619P08 gene [Source:MGI Symbol;Acc:MGI:3612405]	2.566	1.3594	2.87956e-07	8.56383e-06	yes	up
ENSMUSG00000043430	Psapl1	prosaposin-like 1 [Source:MGI Symbol;Acc:MGI:1924193]	16.582	4.05152	3.0112e-07	8.83689e-06	yes	up
ENSMUSG00000025931	Paqr8	progestin and adipoQ receptor family member VIII [Source:MGI Symbol;Acc:MGI:1921479]	3.161	1.66034	3.08176e-07	9.02129e-06	yes	up
ENSMUSG00000042029	Ncapg2	non-SMC condensin II complex, subunit G2 [Source:MGI Symbol;Acc:MGI:1923294]	2.532	1.34028	3.18839e-07	9.28967e-06	yes	up
ENSMUSG00000032496	Ltf	lactotransferrin [Source:MGI Symbol;Acc:MGI:96837]	6.95	2.79691	3.27586e-07	9.48523e-06	yes	up
ENSMUSG00000063895	Nupl1	nucleoporin like 1 [Source:MGI Symbol;Acc:MGI:1919094]	6.821	2.76991	3.68e-07	1.04765e-05	yes	up
ENSMUSG00000062937	Mtap	methylthioadenosine phosphorylase [Source:MGI Symbol;Acc:MGI:1914152]	2.304	1.20408	3.98779e-07	1.12667e-05	yes	up
ENSMUSG00000029378	Areg	amphiregulin [Source:MGI Symbol;Acc:MGI:88068]	3.204	1.6797	4.22855e-07	1.18216e-05	yes	up
ENSMUSG00000020075	Ddx21	DExD box helicase 21 [Source:MGI Symbol;Acc:MGI:1860494]	2.155	1.1076	4.24478e-07	1.18344e-05	yes	up
ENSMUSG00000074480	Mex3a	mex3 RNA binding family member A [Source:MGI Symbol;Acc:MGI:1919890]	3.207	1.68128	4.25727e-07	1.18381e-05	yes	up
ENSMUSG00000037253	Mex3c	mex3 RNA binding family member C [Source:MGI Symbol;Acc:MGI:2652843]	2.187	1.12872	4.36259e-07	1.20875e-05	yes	up
ENSMUSG00000029304	Spp1	secreted phosphoprotein 1 [Source:MGI Symbol;Acc:MGI:98389]	41.533	5.37619	4.66553e-07	1.28217e-05	yes	up
ENSMUSG00000034653	Ythdc2	YTH domain containing 2 [Source:MGI Symbol;Acc:MGI:2448561]	2.488	1.31494	4.72016e-07	1.29246e-05	yes	up
ENSMUSG00000026479	Lamc2	laminin, gamma 2 [Source:MGI Symbol;Acc:MGI:99913]	2.698	1.43179	4.88222e-07	1.33488e-05	yes	up
ENSMUSG00000049493	Pls1	plastin 1 (I-isoform) [Source:MGI Symbol;Acc:MGI:104809]	2.038	1.02696	4.95361e-07	1.35044e-05	yes	up
ENSMUSG00000071072	Ptges3	prostaglandin E synthase 3 [Source:MGI Symbol;Acc:MGI:1929282]	2.421	1.27571	4.96562e-07	1.35174e-05	yes	up
ENSMUSG00000019814	Ltv1	LTV1 ribosome biogenesis factor [Source:MGI Symbol;Acc:MGI:2447810]	2.036	1.02564	4.98277e-07	1.35443e-05	yes	up
ENSMUSG00000000787	Ddx3x	DEAD box helicase 3, X-linked [Source:MGI Symbol;Acc:MGI:103064]	2.187	1.12874	5.03341e-07	1.36422e-05	yes	up
ENSMUSG00000002477	Snrpd1	small nuclear ribonucleoprotein D1 [Source:MGI Symbol;Acc:MGI:98344]	2.17	1.11738	5.08633e-07	1.37456e-05	yes	up
ENSMUSG00000037664	Cdkn1c	cyclin-dependent kinase inhibitor 1C (P57) [Source:MGI Symbol;Acc:MGI:104564]	2.77	1.46967	5.30762e-07	1.4261e-05	yes	up
ENSMUSG00000042268	Slc26a9	solute carrier family 26, member 9 [Source:MGI Symbol;Acc:MGI:2444594]	136.907	7.09706	5.39233e-07	1.44316e-05	yes	up
ENSMUSG00000022938	Fam3b	family with sequence similarity 3, member B [Source:MGI Symbol;Acc:MGI:1270150]	2.093	1.06564	5.39435e-07	1.44316e-05	yes	up
ENSMUSG00000029359	Tesc	tescalcin [Source:MGI Symbol;Acc:MGI:1930803]	4.119	2.04218	5.4289e-07	1.45032e-05	yes	up
ENSMUSG00000025082	Vwa2	von Willebrand factor A domain containing 2 [Source:MGI Symbol;Acc:MGI:2684334]	6.424	2.6835	5.60149e-07	1.49216e-05	yes	up
ENSMUSG00000042410	Agps	alkylglycerone phosphate synthase [Source:MGI Symbol;Acc:MGI:2443065]	2.129	1.09048	6.19105e-07	1.62992e-05	yes	up
ENSMUSG00000040339	Fam102b	family with sequence similarity 102, member B [Source:MGI Symbol;Acc:MGI:3036259]	2.015	1.01079	6.25954e-07	1.63935e-05	yes	up
ENSMUSG00000030528	Blm	Bloom syndrome, RecQ like helicase [Source:MGI Symbol;Acc:MGI:1328362]	2.675	1.41937	6.37024e-07	1.66595e-05	yes	up
ENSMUSG00000046841	Ckap4	cytoskeleton-associated protein 4 [Source:MGI Symbol;Acc:MGI:2444926]	2.167	1.11577	6.37897e-07	1.66595e-05	yes	up
ENSMUSG00000034738	Nostrin	nitric oxide synthase trafficker [Source:MGI Symbol;Acc:MGI:3606242]	2.251	1.17063	6.38869e-07	1.66615e-05	yes	up
ENSMUSG00000037681	Esyt3	extended synaptotagmin-like protein 3 [Source:MGI Symbol;Acc:MGI:1098699]	20.923	4.38705	6.44017e-07	1.67723e-05	yes	up
ENSMUSG00000087341	0610040F04Rik	RIKEN cDNA 0610040F04 gene [Source:MGI Symbol;Acc:MGI:1922644]	14.669	3.87472	6.81804e-07	1.76578e-05	yes	up
ENSMUSG00000081392	Gm11668	predicted gene 11668 [Source:MGI Symbol;Acc:MGI:3650166]	71.461	6.15909	6.82842e-07	1.76601e-05	yes	up
ENSMUSG00000027907	S100a11	S100 calcium binding protein A11 [Source:MGI Symbol;Acc:MGI:1338798]	2.255	1.17343	6.99989e-07	1.80286e-05	yes	up
ENSMUSG00000006800	Sulf2	sulfatase 2 [Source:MGI Symbol;Acc:MGI:1919293]	2.841	1.50647	7.37844e-07	1.88474e-05	yes	up
ENSMUSG00000045991	Onecut2	one cut domain, family member 2 [Source:MGI Symbol;Acc:MGI:1891408]	160.272	7.32438	7.81075e-07	1.987e-05	yes	up
ENSMUSG00000025432	Avil	advillin [Source:MGI Symbol;Acc:MGI:1333798]	3.058	1.61259	8.47705e-07	2.13711e-05	yes	up
ENSMUSG00000091387	Gcnt4	glucosaminyl (N-acetyl) transferase 4, core 2 (beta-1,6-N-acetylglucosaminyltransferase) [Source:MGI Symbol;Acc:MGI:2684919]	6.292	2.65355	8.53863e-07	2.14582e-05	yes	up
ENSMUSG00000048007	Timm8a1	translocase of inner mitochondrial membrane 8A1 [Source:MGI Symbol;Acc:MGI:1353433]	2.49	1.31631	9.0049e-07	2.24785e-05	yes	up
ENSMUSG00000002489	Tiam1	T cell lymphoma invasion and metastasis 1 [Source:MGI Symbol;Acc:MGI:103306]	2.009	1.00675	9.03174e-07	2.25154e-05	yes	up
ENSMUSG00000097651	4930461G14Rik	RIKEN cDNA 4930461G14 gene [Source:MGI Symbol;Acc:MGI:1922129]	128.343	7.00386	9.53738e-07	2.34005e-05	yes	up
ENSMUSG00000051220	Ercc6l	excision repair cross-complementing rodent repair deficiency complementation group 6 like [Source:MGI Symbol;Acc:MGI:2654144]	2.144	1.10043	9.59932e-07	2.35215e-05	yes	up
ENSMUSG00000078974	Sec61g	SEC61, gamma subunit [Source:MGI Symbol;Acc:MGI:1202066]	2.254	1.17233	1.03316e-06	2.51504e-05	yes	up
ENSMUSG00000025161	Slc16a3	solute carrier family 16 (monocarboxylic acid transporters), member 3 [Source:MGI Symbol;Acc:MGI:1933438]	2.725	1.44643	1.04504e-06	2.53736e-05	yes	up
ENSMUSG00000054693	Adam10	a disintegrin and metallopeptidase domain 10 [Source:MGI Symbol;Acc:MGI:109548]	2.207	1.14239	1.11447e-06	2.68841e-05	yes	up
ENSMUSG00000021270	Hsp90aa1	heat shock protein 90, alpha (cytosolic), class A member 1 [Source:MGI Symbol;Acc:MGI:96250]	3.162	1.66095	1.16231e-06	2.7966e-05	yes	up
ENSMUSG00000013653	1810065E05Rik	RIKEN cDNA 1810065E05 gene [Source:MGI Symbol;Acc:MGI:1917114]	3.247	1.69907	1.19246e-06	2.86544e-05	yes	up
ENSMUSG00000031074	Fgf3	fibroblast growth factor 3 [Source:MGI Symbol;Acc:MGI:95517]	141.356	7.14319	1.228e-06	2.93195e-05	yes	up
ENSMUSG00000029910	Mad2l1	MAD2 mitotic arrest deficient-like 1 [Source:MGI Symbol;Acc:MGI:1860374]	2.053	1.03764	1.28936e-06	3.05887e-05	yes	up
ENSMUSG00000028399	Ptprd	protein tyrosine phosphatase, receptor type, D [Source:MGI Symbol;Acc:MGI:97812]	2.06	1.04252	1.30782e-06	3.08694e-05	yes	up
ENSMUSG00000024401	Tnf	tumor necrosis factor [Source:MGI Symbol;Acc:MGI:104798]	4.708	2.23514	1.36442e-06	3.2003e-05	yes	up
ENSMUSG00000086157	Gm14643	predicted gene 14643 [Source:MGI Symbol;Acc:MGI:3705095]	3.308	1.72613	1.40647e-06	3.28653e-05	yes	up
ENSMUSG00000079685	Ulbp1	UL16 binding protein 1 [Source:MGI Symbol;Acc:MGI:1925027]	2.827	1.49946	1.42216e-06	3.29706e-05	yes	up
ENSMUSG00000022698	Naa50	N(alpha)-acetyltransferase 50, NatE catalytic subunit [Source:MGI Symbol;Acc:MGI:1919367]	2.363	1.24081	1.42336e-06	3.29706e-05	yes	up
ENSMUSG00000074892	B3galt5	UDP-Gal:betaGlcNAc beta 1,3-galactosyltransferase, polypeptide 5 [Source:MGI Symbol;Acc:MGI:2136878]	2.114	1.07989	1.46322e-06	3.36936e-05	yes	up
ENSMUSG00000026014	Raph1	Ras association (RalGDS/AF-6) and pleckstrin homology domains 1 [Source:MGI Symbol;Acc:MGI:1924550]	2.196	1.13465	1.48928e-06	3.41581e-05	yes	up
ENSMUSG00000027808	Serp1	stress-associated endoplasmic reticulum protein 1 [Source:MGI Symbol;Acc:MGI:92638]	2.163	1.11293	1.51081e-06	3.4565e-05	yes	up
ENSMUSG00000001864	Aif1l	allograft inflammatory factor 1-like [Source:MGI Symbol;Acc:MGI:1919598]	4.834	2.27313	1.57423e-06	3.58421e-05	yes	up
ENSMUSG00000022178	Ajuba	ajuba LIM protein [Source:MGI Symbol;Acc:MGI:1341886]	2.656	1.40908	1.57937e-06	3.59153e-05	yes	up
ENSMUSG00000024697	Gna14	guanine nucleotide binding protein, alpha 14 [Source:MGI Symbol;Acc:MGI:95769]	2.283	1.19094	1.67997e-06	3.79715e-05	yes	up
ENSMUSG00000029865	Sval1	seminal vesicle antigen-like 1 [Source:MGI Symbol;Acc:MGI:1918828]	2.161	1.11176	1.73584e-06	3.9092e-05	yes	up
ENSMUSG00000067219	Nipal1	NIPA-like domain containing 1 [Source:MGI Symbol;Acc:MGI:1917951]	2.684	1.42443	1.76263e-06	3.95045e-05	yes	up
ENSMUSG00000025515	Muc2	mucin 2 [Source:MGI Symbol;Acc:MGI:1339364]	3.07	1.61844	1.85124e-06	4.12919e-05	yes	up
ENSMUSG00000078612	Fyb2	FYN binding protein 2 [Source:MGI Symbol;Acc:MGI:2685466]	6.181	2.6278	1.85345e-06	4.12919e-05	yes	up
ENSMUSG00000020570	Sypl	synaptophysin-like protein [Source:MGI Symbol;Acc:MGI:108081]	2.159	1.11016	1.85768e-06	4.13366e-05	yes	up
ENSMUSG00000063694	Cycs	cytochrome c, somatic [Source:MGI Symbol;Acc:MGI:88578]	2.225	1.1537	1.86861e-06	4.14809e-05	yes	up
ENSMUSG00000004633	Chn2	chimerin 2 [Source:MGI Symbol;Acc:MGI:1917243]	2.821	1.49617	1.96099e-06	4.33291e-05	yes	up
ENSMUSG00000041353	Tmem29	transmembrane protein 29 [Source:MGI Symbol;Acc:MGI:1923420]	2.275	1.18565	1.99537e-06	4.39807e-05	yes	up
ENSMUSG00000069792	Wfdc17	WAP four-disulfide core domain 17 [Source:MGI Symbol;Acc:MGI:3649773]	3.507	1.81042	2.07995e-06	4.54688e-05	yes	up
ENSMUSG00000012422	Tmem167	transmembrane protein 167 [Source:MGI Symbol;Acc:MGI:1913324]	2.312	1.20884	2.25612e-06	4.88049e-05	yes	up
ENSMUSG00000025081	Tdrd1	tudor domain containing 1 [Source:MGI Symbol;Acc:MGI:1933218]	7.486	2.90416	2.28511e-06	4.93178e-05	yes	up
ENSMUSG00000056836	Gm6851	predicted pseudogene 6851 [Source:MGI Symbol;Acc:MGI:3643618]	3.757	1.90964	2.31453e-06	4.98373e-05	yes	up
ENSMUSG00000006777	Krt23	keratin 23 [Source:MGI Symbol;Acc:MGI:2148866]	2.444	1.28899	2.32954e-06	5.01026e-05	yes	up
ENSMUSG00000028312	Smc2	structural maintenance of chromosomes 2 [Source:MGI Symbol;Acc:MGI:106067]	2.928	1.55003	2.33307e-06	5.01207e-05	yes	up
ENSMUSG00000030732	Chrdl2	chordin-like 2 [Source:MGI Symbol;Acc:MGI:1916371]	3.268	1.70819	2.34417e-06	5.03013e-05	yes	up
ENSMUSG00000071748	Gm14698	predicted gene 14698 [Source:MGI Symbol;Acc:MGI:3709613]	5.503	2.46033	2.36123e-06	5.06091e-05	yes	up
ENSMUSG00000031715	Smarca5	SWI/SNF related, matrix associated, actin dependent regulator of chromatin, subfamily a, member 5 [Source:MGI Symbol;Acc:MGI:1935129]	2.43	1.28086	2.3831e-06	5.09764e-05	yes	up
ENSMUSG00000027714	Exosc9	exosome component 9 [Source:MGI Symbol;Acc:MGI:1355319]	2.125	1.08765	2.38384e-06	5.09764e-05	yes	up
ENSMUSG00000026069	Il1rl1	interleukin 1 receptor-like 1 [Source:MGI Symbol;Acc:MGI:98427]	5.456	2.44777	2.54724e-06	5.40736e-05	yes	up
ENSMUSG00000024360	Etf1	eukaryotic translation termination factor 1 [Source:MGI Symbol;Acc:MGI:2385071]	2.031	1.02247	2.54897e-06	5.40736e-05	yes	up
ENSMUSG00000029377	Ereg	epiregulin [Source:MGI Symbol;Acc:MGI:107508]	3.069	1.61759	2.57935e-06	5.46558e-05	yes	up
ENSMUSG00000018983	E2f2	E2F transcription factor 2 [Source:MGI Symbol;Acc:MGI:1096341]	2.261	1.1769	2.77019e-06	5.8368e-05	yes	up
ENSMUSG00000027225	Duoxa2	dual oxidase maturation factor 2 [Source:MGI Symbol;Acc:MGI:1914061]	3.521	1.81615	2.82868e-06	5.9466e-05	yes	up
ENSMUSG00000027761	Aadac	arylacetamide deacetylase [Source:MGI Symbol;Acc:MGI:1915008]	2.014	1.00997	2.88959e-06	6.06098e-05	yes	up
ENSMUSG00000025140	Pycr1	pyrroline-5-carboxylate reductase 1 [Source:MGI Symbol;Acc:MGI:2384795]	2.409	1.2682	3.04205e-06	6.338e-05	yes	up
ENSMUSG00000030615	Tmem126a	transmembrane protein 126A [Source:MGI Symbol;Acc:MGI:1913521]	2.005	1.00358	3.30576e-06	6.84917e-05	yes	up
ENSMUSG00000076518	Igkv2-112	immunoglobulin kappa variable 2-112 [Source:MGI Symbol;Acc:MGI:3644894]	15.704	3.97311	3.35216e-06	6.93759e-05	yes	up
ENSMUSG00000071653	1810009A15Rik	RIKEN cDNA 1810009A15 gene [Source:MGI Symbol;Acc:MGI:1913526]	2.045	1.03239	3.37006e-06	6.96691e-05	yes	up
ENSMUSG00000063851	Rnf183	ring finger protein 183 [Source:MGI Symbol;Acc:MGI:1923322]	5.63	2.49323	3.39219e-06	6.97523e-05	yes	up
ENSMUSG00000040204	Pclaf	PCNA clamp associated factor [Source:MGI Symbol;Acc:MGI:1915276]	2.252	1.17111	3.40913e-06	6.98851e-05	yes	up
ENSMUSG00000015961	Adss	adenylosuccinate synthetase, non muscle [Source:MGI Symbol;Acc:MGI:87948]	2	1.00036	3.43222e-06	7.01191e-05	yes	up
ENSMUSG00000020142	Slc1a4	solute carrier family 1 (glutamate/neutral amino acid transporter), member 4 [Source:MGI Symbol;Acc:MGI:2135601]	2.195	1.1339	3.52648e-06	7.17101e-05	yes	up
ENSMUSG00000026344	Lypd1	Ly6/Plaur domain containing 1 [Source:MGI Symbol;Acc:MGI:1919835]	25.227	4.6569	3.54823e-06	7.20739e-05	yes	up
ENSMUSG00000033825	Tpsb2	tryptase beta 2 [Source:MGI Symbol;Acc:MGI:96942]	12.364	3.62805	3.56412e-06	7.23179e-05	yes	up
ENSMUSG00000021950	Anxa8	annexin A8 [Source:MGI Symbol;Acc:MGI:1201374]	2.71	1.43852	3.58788e-06	7.27208e-05	yes	up
ENSMUSG00000040760	Appl1	adaptor protein, phosphotyrosine interaction, PH domain and leucine zipper containing 1 [Source:MGI Symbol;Acc:MGI:1920243]	2.378	1.24957	3.62821e-06	7.34584e-05	yes	up
ENSMUSG00000026767	Mindy3	MINDY lysine 48 deubiquitinase 3 [Source:MGI Symbol;Acc:MGI:1914210]	2.059	1.04203	4.00388e-06	8.01077e-05	yes	up
ENSMUSG00000119031	AL732612.1	-	125.3	6.96924	4.03494e-06	8.05561e-05	yes	up
ENSMUSG00000021118	Plek2	pleckstrin 2 [Source:MGI Symbol;Acc:MGI:1351466]	2.488	1.31501	4.04778e-06	8.07261e-05	yes	up
ENSMUSG00000041431	Ccnb1	cyclin B1 [Source:MGI Symbol;Acc:MGI:88302]	2.066	1.04686	4.10729e-06	8.17382e-05	yes	up
ENSMUSG00000058355	Abce1	ATP-binding cassette, sub-family E (OABP), member 1 [Source:MGI Symbol;Acc:MGI:1195458]	2.444	1.28941	4.38013e-06	8.64299e-05	yes	up
ENSMUSG00000021537	Cetn3	centrin 3 [Source:MGI Symbol;Acc:MGI:1097706]	2.563	1.35771	4.42977e-06	8.7317e-05	yes	up
ENSMUSG00000024989	Cep55	centrosomal protein 55 [Source:MGI Symbol;Acc:MGI:1921357]	2.499	1.32153	4.47718e-06	8.79953e-05	yes	up
ENSMUSG00000027715	Ccna2	cyclin A2 [Source:MGI Symbol;Acc:MGI:108069]	2.018	1.01323	4.47834e-06	8.79953e-05	yes	up
ENSMUSG00000011254	Thg1l	tRNA-histidine guanylyltransferase 1-like (S. cerevisiae) [Source:MGI Symbol;Acc:MGI:1913878]	2.078	1.0555	4.50815e-06	8.84879e-05	yes	up
ENSMUSG00000026065	Slc9a4	solute carrier family 9 (sodium/hydrogen exchanger), member 4 [Source:MGI Symbol;Acc:MGI:105074]	21.032	4.39454	4.59819e-06	9.00655e-05	yes	up
ENSMUSG00000038400	Pmepa1	prostate transmembrane protein, androgen induced 1 [Source:MGI Symbol;Acc:MGI:1929600]	2.063	1.04471	4.6046e-06	9.00964e-05	yes	up
ENSMUSG00000054958	Nt5c1a	5'-nucleotidase, cytosolic IA [Source:MGI Symbol;Acc:MGI:2155700]	10.851	3.43974	4.70444e-06	9.15696e-05	yes	up
ENSMUSG00000037580	Gch1	GTP cyclohydrolase 1 [Source:MGI Symbol;Acc:MGI:95675]	2.249	1.16954	4.74209e-06	9.20143e-05	yes	up
ENSMUSG00000045455	Gm9797	predicted pseudogene 9797 [Source:MGI Symbol;Acc:MGI:3704349]	2.355	1.23584	4.7872e-06	9.26967e-05	yes	up
ENSMUSG00000039470	Zdhhc2	zinc finger, DHHC domain containing 2 [Source:MGI Symbol;Acc:MGI:1923452]	2.246	1.16764	4.83839e-06	9.35906e-05	yes	up
ENSMUSG00000030659	Nucb2	nucleobindin 2 [Source:MGI Symbol;Acc:MGI:1858179]	2.155	1.10785	4.92845e-06	9.49915e-05	yes	up
ENSMUSG00000042306	S100a14	S100 calcium binding protein A14 [Source:MGI Symbol;Acc:MGI:1913416]	2.366	1.24246	4.96283e-06	9.55024e-05	yes	up
ENSMUSG00000000001	Gnai3	guanine nucleotide binding protein (G protein), alpha inhibiting 3 [Source:MGI Symbol;Acc:MGI:95773]	2.125	1.08732	5.02576e-06	9.6217e-05	yes	up
ENSMUSG00000031245	Hmgn5	high-mobility group nucleosome binding domain 5 [Source:MGI Symbol;Acc:MGI:1355295]	2.578	1.36614	5.06661e-06	9.68004e-05	yes	up
ENSMUSG00000020330	Hmmr	hyaluronan mediated motility receptor (RHAMM) [Source:MGI Symbol;Acc:MGI:104667]	2.354	1.23498	5.39041e-06	0.000102253	yes	up
ENSMUSG00000099826	Scgb2b10	secretoglobin, family 2B, member 10 [Source:MGI Symbol;Acc:MGI:3643785]	7.637	2.93309	5.69656e-06	0.000107514	yes	up
ENSMUSG00000073678	Pgap1	post-GPI attachment to proteins 1 [Source:MGI Symbol;Acc:MGI:2443342]	2.942	1.55703	6.09511e-06	0.000113655	yes	up
ENSMUSG00000032254	Kif23	kinesin family member 23 [Source:MGI Symbol;Acc:MGI:1919069]	2.123	1.08643	6.16914e-06	0.000114921	yes	up
ENSMUSG00000042460	C1galt1	core 1 synthase, glycoprotein-N-acetylgalactosamine 3-beta-galactosyltransferase, 1 [Source:MGI Symbol;Acc:MGI:2151071]	2.059	1.04198	6.27383e-06	0.000116638	yes	up
ENSMUSG00000097972	Scgb2b15	secretoglobin, family 2B, member 15 [Source:MGI Symbol;Acc:MGI:3644904]	7.818	2.96684	6.38617e-06	0.000118255	yes	up
ENSMUSG00000037568	Vash2	vasohibin 2 [Source:MGI Symbol;Acc:MGI:2444826]	4.992	2.31956	6.44869e-06	0.000119176	yes	up
ENSMUSG00000070985	Acnat1	acyl-coenzyme A amino acid N-acyltransferase 1 [Source:MGI Symbol;Acc:MGI:2140197]	2.265	1.17965	6.71686e-06	0.000123398	yes	up
ENSMUSG00000035834	Polr3g	polymerase (RNA) III (DNA directed) polypeptide G [Source:MGI Symbol;Acc:MGI:1914736]	2.301	1.20213	6.8058e-06	0.000124541	yes	up
ENSMUSG00000074656	Eif2s2	eukaryotic translation initiation factor 2, subunit 2 (beta) [Source:MGI Symbol;Acc:MGI:1914454]	2.237	1.16137	6.92517e-06	0.000126354	yes	up
ENSMUSG00000038039	Gcc2	GRIP and coiled-coil domain containing 2 [Source:MGI Symbol;Acc:MGI:1917547]	2.023	1.01643	6.94264e-06	0.000126549	yes	up
ENSMUSG00000015709	Arnt2	aryl hydrocarbon receptor nuclear translocator 2 [Source:MGI Symbol;Acc:MGI:107188]	5.074	2.3432	7.00887e-06	0.000127507	yes	up
ENSMUSG00000024795	Kif20b	kinesin family member 20B [Source:MGI Symbol;Acc:MGI:2444576]	2.611	1.38488	7.19321e-06	0.000129847	yes	up
ENSMUSG00000078657	Crnn	cornulin [Source:MGI Symbol;Acc:MGI:2685861]	17.466	4.12651	7.5506e-06	0.000135904	yes	up
ENSMUSG00000051159	Cited1	Cbp/p300-interacting transactivator with Glu/Asp-rich carboxy-terminal domain 1 [Source:MGI Symbol;Acc:MGI:108023]	16.47	4.04175	7.72131e-06	0.000138708	yes	up
ENSMUSG00000021715	Cwc27	CWC27 spliceosome-associated protein [Source:MGI Symbol;Acc:MGI:1914535]	2.038	1.02701	7.83783e-06	0.000140396	yes	up
ENSMUSG00000022322	Shcbp1	Shc SH2-domain binding protein 1 [Source:MGI Symbol;Acc:MGI:1338802]	2.72	1.44375	8.12463e-06	0.000145254	yes	up
ENSMUSG00000053862	Slc51b	solute carrier family 51, beta subunit [Source:MGI Symbol;Acc:MGI:3582052]	2.449	1.29235	8.15274e-06	0.000145617	yes	up
ENSMUSG00000026797	Stxbp1	syntaxin binding protein 1 [Source:MGI Symbol;Acc:MGI:107363]	2.314	1.21046	8.30759e-06	0.000147958	yes	up
ENSMUSG00000056124	B4galt6	UDP-Gal:betaGlcNAc beta 1,4-galactosyltransferase, polypeptide 6 [Source:MGI Symbol;Acc:MGI:1928380]	2.354	1.23515	8.46363e-06	0.000150306	yes	up
ENSMUSG00000026675	Hsd17b7	hydroxysteroid (17-beta) dehydrogenase 7 [Source:MGI Symbol;Acc:MGI:1330808]	2.239	1.16279	8.57748e-06	0.000151606	yes	up
ENSMUSG00000026327	Serpinb11	serine (or cysteine) peptidase inhibitor, clade B (ovalbumin), member 11 [Source:MGI Symbol;Acc:MGI:1914207]	84.927	6.40816	8.61943e-06	0.000152161	yes	up
ENSMUSG00000071531	Gprin2	G protein regulated inducer of neurite outgrowth 2 [Source:MGI Symbol;Acc:MGI:2444560]	8.167	3.02978	8.67531e-06	0.000152756	yes	up
ENSMUSG00000034450	Gulo	gulonolactone (L-) oxidase [Source:MGI Symbol;Acc:MGI:1353434]	104.588	6.70857	8.90049e-06	0.000156278	yes	up
ENSMUSG00000045414	Dipk2a	divergent protein kinase domain 2A [Source:MGI Symbol;Acc:MGI:1916111]	2.056	1.04016	9.06877e-06	0.000158966	yes	up
ENSMUSG00000029161	Cgref1	cell growth regulator with EF hand domain 1 [Source:MGI Symbol;Acc:MGI:1915817]	2.042	1.02996	9.19042e-06	0.000160613	yes	up
ENSMUSG00000033060	Lmo7	LIM domain only 7 [Source:MGI Symbol;Acc:MGI:1353586]	2.052	1.03676	9.2708e-06	0.000161714	yes	up
ENSMUSG00000031629	Cenpu	centromere protein U [Source:MGI Symbol;Acc:MGI:1919126]	2.099	1.07	9.45001e-06	0.000164239	yes	up
ENSMUSG00000038775	Vill	villin-like [Source:MGI Symbol;Acc:MGI:1201781]	3.07	1.61808	9.7877e-06	0.000169305	yes	up
ENSMUSG00000032717	Mdfi	MyoD family inhibitor [Source:MGI Symbol;Acc:MGI:107687]	3.656	1.87026	9.84553e-06	0.000170148	yes	up
ENSMUSG00000033508	Asprv1	aspartic peptidase, retroviral-like 1 [Source:MGI Symbol;Acc:MGI:1915105]	5.65	2.49831	9.87595e-06	0.000170516	yes	up
ENSMUSG00000040680	Kremen2	kringle containing transmembrane protein 2 [Source:MGI Symbol;Acc:MGI:1920266]	2.224	1.15315	9.88754e-06	0.000170558	yes	up
ENSMUSG00000048960	Prex2	phosphatidylinositol-3,4,5-trisphosphate-dependent Rac exchange factor 2 [Source:MGI Symbol;Acc:MGI:1923385]	2.872	1.52184	1.00575e-05	0.00017317	yes	up
ENSMUSG00000023106	Denr	density-regulated protein [Source:MGI Symbol;Acc:MGI:1915434]	2.008	1.00576	1.06098e-05	0.000181672	yes	up
ENSMUSG00000063522	Ly6m	lymphocyte antigen 6 complex, locus M [Source:MGI Symbol;Acc:MGI:1914288]	3.114	1.63888	1.10645e-05	0.000188158	yes	up
ENSMUSG00000030796	Tead2	TEA domain family member 2 [Source:MGI Symbol;Acc:MGI:104904]	2.216	1.14822	1.10693e-05	0.000188158	yes	up
ENSMUSG00000063206	Defa34	defensin, alpha, 34 [Source:MGI Symbol;Acc:MGI:3709048]	94.014	6.55481	1.10962e-05	0.000188313	yes	up
ENSMUSG00000026049	Tex30	testis expressed 30 [Source:MGI Symbol;Acc:MGI:1922873]	2.717	1.44208	1.10986e-05	0.000188313	yes	up
ENSMUSG00000000628	Hk2	hexokinase 2 [Source:MGI Symbol;Acc:MGI:1315197]	2.535	1.34196	1.12247e-05	0.000189762	yes	up
ENSMUSG00000075229	Ccdc58	coiled-coil domain containing 58 [Source:MGI Symbol;Acc:MGI:2146423]	2.149	1.10341	1.13842e-05	0.00019211	yes	up
ENSMUSG00000015880	Ncapg	non-SMC condensin I complex, subunit G [Source:MGI Symbol;Acc:MGI:1930197]	2.463	1.30026	1.14853e-05	0.00019364	yes	up
ENSMUSG00000022111	Uchl3	ubiquitin carboxyl-terminal esterase L3 (ubiquitin thiolesterase) [Source:MGI Symbol;Acc:MGI:1355274]	2.212	1.14524	1.15565e-05	0.000194665	yes	up
ENSMUSG00000002633	Shh	sonic hedgehog [Source:MGI Symbol;Acc:MGI:98297]	15.723	3.97478	1.19398e-05	0.000200398	yes	up
ENSMUSG00000006678	Pola1	polymerase (DNA directed), alpha 1 [Source:MGI Symbol;Acc:MGI:99660]	2.017	1.01232	1.27022e-05	0.000211103	yes	up
ENSMUSG00000117231	Gm41609	predicted gene, 41609 [Source:MGI Symbol;Acc:MGI:5624494]	14.483	3.85628	1.28342e-05	0.000212917	yes	up
ENSMUSG00000026107	Nabp1	nucleic acid binding protein 1 [Source:MGI Symbol;Acc:MGI:1923258]	2.274	1.18546	1.3038e-05	0.000215914	yes	up
ENSMUSG00000038751	Ptk6	PTK6 protein tyrosine kinase 6 [Source:MGI Symbol;Acc:MGI:99683]	2.476	1.308	1.33321e-05	0.000219615	yes	up
ENSMUSG00000082152	Gm13655	predicted gene 13655 [Source:MGI Symbol;Acc:MGI:3650029]	3.749	1.90654	1.34972e-05	0.000221162	yes	up
ENSMUSG00000049717	Lig4	ligase IV, DNA, ATP-dependent [Source:MGI Symbol;Acc:MGI:1335098]	2.75	1.45949	1.35814e-05	0.000222347	yes	up
ENSMUSG00000031609	Sap30	sin3 associated polypeptide [Source:MGI Symbol;Acc:MGI:1929129]	2.105	1.07367	1.37447e-05	0.000224429	yes	up
ENSMUSG00000020869	Lrrc59	leucine rich repeat containing 59 [Source:MGI Symbol;Acc:MGI:2138133]	2.103	1.07235	1.38303e-05	0.000225235	yes	up
ENSMUSG00000001227	Sema6b	sema domain, transmembrane domain (TM), and cytoplasmic domain, (semaphorin) 6B [Source:MGI Symbol;Acc:MGI:1202889]	2.591	1.37336	1.39678e-05	0.000226683	yes	up
ENSMUSG00000019777	Hdac2	histone deacetylase 2 [Source:MGI Symbol;Acc:MGI:1097691]	2.09	1.06362	1.42439e-05	0.000230361	yes	up
ENSMUSG00000049303	Syt12	synaptotagmin XII [Source:MGI Symbol;Acc:MGI:2159601]	5.141	2.36191	1.42923e-05	0.000230768	yes	up
ENSMUSG00000020839	Tmigd1	transmembrane and immunoglobulin domain containing 1 [Source:MGI Symbol;Acc:MGI:1913851]	4.498	2.16943	1.45388e-05	0.000234322	yes	up
ENSMUSG00000021109	Hif1a	hypoxia inducible factor 1, alpha subunit [Source:MGI Symbol;Acc:MGI:106918]	2.656	1.40924	1.47406e-05	0.000237059	yes	up
ENSMUSG00000031262	Cenpi	centromere protein I [Source:MGI Symbol;Acc:MGI:2147897]	2.212	1.14542	1.47471e-05	0.000237059	yes	up
ENSMUSG00000020682	Mmp28	matrix metallopeptidase 28 (epilysin) [Source:MGI Symbol;Acc:MGI:2153062]	2.484	1.31273	1.4832e-05	0.000237809	yes	up
ENSMUSG00000083364	Llph-ps2	LLP homolog, pseudogene 2 [Source:MGI Symbol;Acc:MGI:3642864]	2.116	1.08126	1.48498e-05	0.00023789	yes	up
ENSMUSG00000033166	Dis3	DIS3 homolog, exosome endoribonuclease and 3'-5' exoribonuclease [Source:MGI Symbol;Acc:MGI:1919912]	2.002	1.00167	1.61096e-05	0.000254788	yes	up
ENSMUSG00000093880	Tmem181c-ps	transmembrane protein 181C, pseudogene [Source:MGI Symbol;Acc:MGI:3780993]	9.45	3.24031	1.61851e-05	0.00025555	yes	up
ENSMUSG00000108722	Gm34225	predicted gene, 34225 [Source:MGI Symbol;Acc:MGI:5593384]	105.098	6.71559	1.63636e-05	0.000257883	yes	up
ENSMUSG00000066232	Ipo7	importin 7 [Source:MGI Symbol;Acc:MGI:2152414]	2.068	1.04827	1.63744e-05	0.000257883	yes	up
ENSMUSG00000096544	Gm4617	predicted pseudogene 4617 [Source:MGI Symbol;Acc:MGI:3704225]	2.381	1.25141	1.66193e-05	0.000261299	yes	up
ENSMUSG00000052212	Cd177	CD177 antigen [Source:MGI Symbol;Acc:MGI:1916141]	2.139	1.09724	1.758e-05	0.000274092	yes	up
ENSMUSG00000044573	Acp1	acid phosphatase 1, soluble [Source:MGI Symbol;Acc:MGI:87881]	2.141	1.09843	1.76799e-05	0.000275189	yes	up
ENSMUSG00000053702	Nebl	nebulette [Source:MGI Symbol;Acc:MGI:1921353]	5.531	2.4676	1.80742e-05	0.000280858	yes	up
ENSMUSG00000090553	Snrpe	small nuclear ribonucleoprotein E [Source:MGI Symbol;Acc:MGI:98346]	2.178	1.12328	1.83916e-05	0.000284368	yes	up
ENSMUSG00000054200	Ffar4	free fatty acid receptor 4 [Source:MGI Symbol;Acc:MGI:2147577]	2.322	1.21555	1.90646e-05	0.000293173	yes	up
ENSMUSG00000024726	Carnmt1	carnosine N-methyltransferase 1 [Source:MGI Symbol;Acc:MGI:1914633]	2.108	1.07608	1.91386e-05	0.000293968	yes	up
ENSMUSG00000020634	Ubxn2a	UBX domain protein 2A [Source:MGI Symbol;Acc:MGI:2442310]	2.012	1.00882	1.93856e-05	0.000296784	yes	up
ENSMUSG00000020873	Slc35b1	solute carrier family 35, member B1 [Source:MGI Symbol;Acc:MGI:1343133]	2.011	1.00822	1.94515e-05	0.000297549	yes	up
ENSMUSG00000071180	Smim15	small integral membrane protein 15 [Source:MGI Symbol;Acc:MGI:1922866]	2.362	1.24029	1.98989e-05	0.000303397	yes	up
ENSMUSG00000057113	Npm1	nucleophosmin 1 [Source:MGI Symbol;Acc:MGI:106184]	2.285	1.19197	2.027e-05	0.000308048	yes	up
ENSMUSG00000038295	Atg9b	autophagy related 9B [Source:MGI Symbol;Acc:MGI:2685420]	5.754	2.52459	2.11798e-05	0.000318243	yes	up
ENSMUSG00000001053	N4bp3	NEDD4 binding protein 3 [Source:MGI Symbol;Acc:MGI:2442218]	2.1	1.07028	2.39266e-05	0.000354166	yes	up
ENSMUSG00000075266	Cenpw	centromere protein W [Source:MGI Symbol;Acc:MGI:1913561]	2.435	1.28378	2.59e-05	0.000379385	yes	up
ENSMUSG00000089951	Zfp968-ps	zinc finger protein 968, pseudogene [Source:MGI Symbol;Acc:MGI:3702420]	14.905	3.89772	2.61819e-05	0.000383213	yes	up
ENSMUSG00000045996	Polr2k	polymerase (RNA) II (DNA directed) polypeptide K [Source:MGI Symbol;Acc:MGI:102725]	2.131	1.0917	2.64414e-05	0.000386709	yes	up
ENSMUSG00000029700	Slc13a1	solute carrier family 13 (sodium/sulfate symporters), member 1 [Source:MGI Symbol;Acc:MGI:1859937]	11.575	3.53295	2.66699e-05	0.00038883	yes	up
ENSMUSG00000117310	Ptp4a1	protein tyrosine phosphatase 4a1 [Source:MGI Symbol;Acc:MGI:1277096]	2.065	1.04604	2.68705e-05	0.000391448	yes	up
ENSMUSG00000026971	Itgb6	integrin beta 6 [Source:MGI Symbol;Acc:MGI:96615]	2.592	1.37433	2.72946e-05	0.000396697	yes	up
ENSMUSG00000029014	Dnajc2	DnaJ heat shock protein family (Hsp40) member C2 [Source:MGI Symbol;Acc:MGI:99470]	2.235	1.16037	2.75052e-05	0.000399136	yes	up
ENSMUSG00000106361	Gm35066	predicted gene, 35066 [Source:MGI Symbol;Acc:MGI:5594225]	12.291	3.61957	2.79447e-05	0.000403942	yes	up
ENSMUSG00000038242	Aox4	aldehyde oxidase 4 [Source:MGI Symbol;Acc:MGI:1919122]	43.746	5.45108	2.81727e-05	0.000405979	yes	up
ENSMUSG00000032719	Sbspon	somatomedin B and thrombospondin, type 1 domain containing [Source:MGI Symbol;Acc:MGI:2684952]	6.184	2.6286	2.82236e-05	0.000406085	yes	up
ENSMUSG00000039748	Exo1	exonuclease 1 [Source:MGI Symbol;Acc:MGI:1349427]	2.005	1.00389	2.85339e-05	0.000409286	yes	up
ENSMUSG00000010760	Phlda2	pleckstrin homology like domain, family A, member 2 [Source:MGI Symbol;Acc:MGI:1202307]	3.622	1.85689	2.87045e-05	0.000411101	yes	up
ENSMUSG00000032423	Syncrip	synaptotagmin binding, cytoplasmic RNA interacting protein [Source:MGI Symbol;Acc:MGI:1891690]	2.011	1.00825	3.02287e-05	0.00042963	yes	up
ENSMUSG00000013089	Etv5	ets variant 5 [Source:MGI Symbol;Acc:MGI:1096867]	2.094	1.066	3.0402e-05	0.000431764	yes	up
ENSMUSG00000030521	Mphosph10	M-phase phosphoprotein 10 (U3 small nucleolar ribonucleoprotein) [Source:MGI Symbol;Acc:MGI:1915223]	2.581	1.36804	3.17618e-05	0.000450048	yes	up
ENSMUSG00000031538	Plat	plasminogen activator, tissue [Source:MGI Symbol;Acc:MGI:97610]	2.439	1.28626	3.22148e-05	0.000455428	yes	up
ENSMUSG00000024912	Fosl1	fos-like antigen 1 [Source:MGI Symbol;Acc:MGI:107179]	8.765	3.13182	3.24592e-05	0.000458189	yes	up
ENSMUSG00000026880	Stom	stomatin [Source:MGI Symbol;Acc:MGI:95403]	2.205	1.14068	3.31402e-05	0.000466389	yes	up
ENSMUSG00000037579	Kcnh3	potassium voltage-gated channel, subfamily H (eag-related), member 3 [Source:MGI Symbol;Acc:MGI:1341723]	4.548	2.18513	3.33774e-05	0.000469019	yes	up
ENSMUSG00000040990	Sh3kbp1	SH3-domain kinase binding protein 1 [Source:MGI Symbol;Acc:MGI:1889583]	2.424	1.27723	3.39777e-05	0.000476737	yes	up
ENSMUSG00000028360	Slc44a5	solute carrier family 44, member 5 [Source:MGI Symbol;Acc:MGI:3035141]	3.827	1.93628	3.41407e-05	0.000477585	yes	up
ENSMUSG00000061024	Rrs1	ribosome biogenesis regulator 1 [Source:MGI Symbol;Acc:MGI:1929721]	2.032	1.02267	3.4541e-05	0.00048102	yes	up
ENSMUSG00000028262	Clca3a2	chloride channel accessory 3A2 [Source:MGI Symbol;Acc:MGI:1931471]	2.022	1.01577	3.504e-05	0.000487241	yes	up
ENSMUSG00000032313	Tmem266	transmembrane protein 266 [Source:MGI Symbol;Acc:MGI:2142980]	5.444	2.44464	3.5334e-05	0.000490597	yes	up
ENSMUSG00000068349	Gml	glycosylphosphatidylinositol anchored molecule like [Source:MGI Symbol;Acc:MGI:3644767]	65.895	6.04209	3.61231e-05	0.000500064	yes	up
ENSMUSG00000023919	Cenpq	centromere protein Q [Source:MGI Symbol;Acc:MGI:1933744]	2.503	1.3239	3.6791e-05	0.000508358	yes	up
ENSMUSG00000057561	Eif1a	eukaryotic translation initiation factor 1A [Source:MGI Symbol;Acc:MGI:95298]	2.225	1.1541	3.69262e-05	0.000509669	yes	up
ENSMUSG00000048699	Krt90	keratin 90 [Source:MGI Symbol;Acc:MGI:3045312]	31.936	4.99709	3.72404e-05	0.000513246	yes	up
ENSMUSG00000025757	Hspa4l	heat shock protein 4 like [Source:MGI Symbol;Acc:MGI:107422]	2.169	1.11713	3.74931e-05	0.000515966	yes	up
ENSMUSG00000030061	Uba3	ubiquitin-like modifier activating enzyme 3 [Source:MGI Symbol;Acc:MGI:1341217]	2.095	1.06724	3.80388e-05	0.00052232	yes	up
ENSMUSG00000111987	Gm48809	predicted gene, 48809 [Source:MGI Symbol;Acc:MGI:6098521]	2.513	1.3292	3.86993e-05	0.000529439	yes	up
ENSMUSG00000022021	Diaph3	diaphanous related formin 3 [Source:MGI Symbol;Acc:MGI:1927222]	2.209	1.1433	3.91158e-05	0.000534353	yes	up
ENSMUSG00000043091	Tuba1c	tubulin, alpha 1C [Source:MGI Symbol;Acc:MGI:1095409]	2.081	1.05698	3.92936e-05	0.000535605	yes	up
ENSMUSG00000023905	Tnfrsf12a	tumor necrosis factor receptor superfamily, member 12a [Source:MGI Symbol;Acc:MGI:1351484]	2.937	1.55425	4.00232e-05	0.000543377	yes	up
ENSMUSG00000070522	Gm6505	predicted pseudogene 6505 [Source:MGI Symbol;Acc:MGI:3648080]	25.514	4.6732	4.04736e-05	0.000548084	yes	up
ENSMUSG00000078532	Nkain1	Na+/K+ transporting ATPase interacting 1 [Source:MGI Symbol;Acc:MGI:1914399]	2.547	1.34869	4.15729e-05	0.000561339	yes	up
ENSMUSG00000103217	Gm38287	predicted gene, 38287 [Source:MGI Symbol;Acc:MGI:5611515]	94.071	6.55568	4.18383e-05	0.000563699	yes	up
ENSMUSG00000030228	Pik3c2g	phosphatidylinositol-4-phosphate 3-kinase catalytic subunit type 2 gamma [Source:MGI Symbol;Acc:MGI:1203730]	11.156	3.47971	4.32554e-05	0.000580694	yes	up
ENSMUSG00000030031	Kbtbd8	kelch repeat and BTB (POZ) domain containing 8 [Source:MGI Symbol;Acc:MGI:2661430]	3.073	1.61942	4.34448e-05	0.000581979	yes	up
ENSMUSG00000103067	Gm30414	predicted gene, 30414 [Source:MGI Symbol;Acc:MGI:5589573]	3.848	1.94393	4.35904e-05	0.000583433	yes	up
ENSMUSG00000021569	Trip13	thyroid hormone receptor interactor 13 [Source:MGI Symbol;Acc:MGI:1916966]	2.021	1.01486	4.41656e-05	0.000589095	yes	up
ENSMUSG00000038510	Rpf2	ribosome production factor 2 homolog [Source:MGI Symbol;Acc:MGI:1914489]	2.345	1.22947	4.48434e-05	0.000596856	yes	up
ENSMUSG00000046733	Gprc5a	G protein-coupled receptor, family C, group 5, member A [Source:MGI Symbol;Acc:MGI:1891250]	2.507	1.32577	4.64107e-05	0.000614645	yes	up
ENSMUSG00000028577	Plaa	phospholipase A2, activating protein [Source:MGI Symbol;Acc:MGI:104810]	2.092	1.06499	4.73369e-05	0.000623988	yes	up
ENSMUSG00000003355	Fkbp11	FK506 binding protein 11 [Source:MGI Symbol;Acc:MGI:1913370]	2.399	1.26267	4.77593e-05	0.000627483	yes	up
ENSMUSG00000027454	Gins1	GINS complex subunit 1 (Psf1 homolog) [Source:MGI Symbol;Acc:MGI:1916520]	2.388	1.2556	4.93318e-05	0.000643279	yes	up
ENSMUSG00000115902	D730005E14Rik	RIKEN cDNA D730005E14 gene [Source:NCBI gene (formerly Entrezgene);Acc:109361]	2.135	1.09445	5.04239e-05	0.000655229	yes	up
ENSMUSG00000042784	Muc1	mucin 1, transmembrane [Source:MGI Symbol;Acc:MGI:97231]	3.243	1.69712	5.0664e-05	0.000657433	yes	up
ENSMUSG00000059743	Fdps	farnesyl diphosphate synthetase [Source:MGI Symbol;Acc:MGI:104888]	2.01	1.00736	5.15629e-05	0.000668632	yes	up
ENSMUSG00000012443	Kif11	kinesin family member 11 [Source:MGI Symbol;Acc:MGI:1098231]	2.056	1.04007	5.25045e-05	0.000678954	yes	up
ENSMUSG00000021714	Cenpk	centromere protein K [Source:MGI Symbol;Acc:MGI:1926210]	2.516	1.33126	5.30365e-05	0.000684883	yes	up
ENSMUSG00000098094	Scgb2b17	secretoglobin, family 2B, member 17 [Source:MGI Symbol;Acc:MGI:3647697]	5.778	2.53062	5.84923e-05	0.000744001	yes	up
ENSMUSG00000028389	Zfp37	zinc finger protein 37 [Source:MGI Symbol;Acc:MGI:99181]	2.818	1.49481	5.89543e-05	0.000746314	yes	up
ENSMUSG00000041789	2700046A07Rik	RIKEN cDNA 2700046A07 gene [Source:MGI Symbol;Acc:MGI:1919803]	76.76	6.26229	5.90455e-05	0.000746962	yes	up
ENSMUSG00000096006	Gm21596	predicted gene, 21596 [Source:MGI Symbol;Acc:MGI:5434951]	2.216	1.14782	5.95333e-05	0.000751095	yes	up
ENSMUSG00000046223	Plaur	plasminogen activator, urokinase receptor [Source:MGI Symbol;Acc:MGI:97612]	2.751	1.46012	6.11871e-05	0.000769876	yes	up
ENSMUSG00000084957	Bbip1	BBSome interacting protein 1 [Source:MGI Symbol;Acc:MGI:1913610]	2.253	1.17208	6.30265e-05	0.000790285	yes	up
ENSMUSG00000015652	Steap1	six transmembrane epithelial antigen of the prostate 1 [Source:MGI Symbol;Acc:MGI:1917608]	2.152	1.10554	6.32504e-05	0.000792096	yes	up
ENSMUSG00000020952	Scfd1	Sec1 family domain containing 1 [Source:MGI Symbol;Acc:MGI:1924233]	2.065	1.04588	6.72216e-05	0.000831772	yes	up
ENSMUSG00000027379	Bub1	BUB1, mitotic checkpoint serine/threonine kinase [Source:MGI Symbol;Acc:MGI:1100510]	2.282	1.1904	6.7666e-05	0.000835683	yes	up
ENSMUSG00000117446	Gm35551	predicted gene, 35551 [Source:MGI Symbol;Acc:MGI:5594710]	2.923	1.54734	6.82819e-05	0.000842098	yes	up
ENSMUSG00000085569	Gm12602	predicted gene 12602 [Source:MGI Symbol;Acc:MGI:3651757]	73.421	6.19812	6.83882e-05	0.000842852	yes	up
ENSMUSG00000030660	Pik3c2a	phosphatidylinositol-4-phosphate 3-kinase catalytic subunit type 2 alpha [Source:MGI Symbol;Acc:MGI:1203729]	2.206	1.14174	7.05153e-05	0.000866775	yes	up
ENSMUSG00000053113	Socs3	suppressor of cytokine signaling 3 [Source:MGI Symbol;Acc:MGI:1201791]	3.308	1.72602	7.33899e-05	0.000897378	yes	up
ENSMUSG00000043903	Zfp469	zinc finger protein 469 [Source:MGI Symbol;Acc:MGI:2684868]	3.651	1.86812	7.3555e-05	0.000898808	yes	up
ENSMUSG00000068078	2310034C09Rik	RIKEN cDNA 2310034C09 gene [Source:MGI Symbol;Acc:MGI:2152338]	10.575	3.40263	7.37412e-05	0.000900493	yes	up
ENSMUSG00000117123	Gm49890	predicted gene, 49890 [Source:MGI Symbol;Acc:MGI:6270578]	26.12	4.70707	7.67985e-05	0.000926301	yes	up
ENSMUSG00000020024	Cep83	centrosomal protein 83 [Source:MGI Symbol;Acc:MGI:1924298]	2.041	1.02911	7.75086e-05	0.000932453	yes	up
ENSMUSG00000021216	Tubal3	tubulin, alpha-like 3 [Source:MGI Symbol;Acc:MGI:3588215]	2.35	1.23241	7.77443e-05	0.000934686	yes	up
ENSMUSG00000067231	Cyp2c65	cytochrome P450, family 2, subfamily c, polypeptide 65 [Source:MGI Symbol;Acc:MGI:1919553]	2.82	1.49551	7.78685e-05	0.000935142	yes	up
ENSMUSG00000024579	Pcyox1l	prenylcysteine oxidase 1 like [Source:MGI Symbol;Acc:MGI:3606062]	2.012	1.00869	7.78826e-05	0.000935142	yes	up
ENSMUSG00000027201	Myef2	myelin basic protein expression factor 2, repressor [Source:MGI Symbol;Acc:MGI:104592]	2.266	1.18046	7.79495e-05	0.000935344	yes	up
ENSMUSG00000026039	Sgo2a	shugoshin 2A [Source:MGI Symbol;Acc:MGI:1098767]	2.673	1.4185	7.88808e-05	0.000944696	yes	up
ENSMUSG00000024365	Cyp21a1	cytochrome P450, family 21, subfamily a, polypeptide 1 [Source:MGI Symbol;Acc:MGI:88591]	60.556	5.92021	7.91922e-05	0.000947208	yes	up
ENSMUSG00000036098	Myrf	myelin regulatory factor [Source:MGI Symbol;Acc:MGI:2684944]	4.997	2.32118	8.24784e-05	0.000978978	yes	up
ENSMUSG00000054256	Msi1	musashi RNA-binding protein 1 [Source:MGI Symbol;Acc:MGI:107376]	4.119	2.04244	8.27541e-05	0.000981625	yes	up
ENSMUSG00000003541	Ier3	immediate early response 3 [Source:MGI Symbol;Acc:MGI:104814]	2.322	1.21559	8.6956e-05	0.00102625	yes	up
ENSMUSG00000035582	Gdpd4	glycerophosphodiester phosphodiesterase domain containing 4 [Source:MGI Symbol;Acc:MGI:3606573]	9.068	3.18072	8.82405e-05	0.00103943	yes	up
ENSMUSG00000039221	Rpl22l1	ribosomal protein L22 like 1 [Source:MGI Symbol;Acc:MGI:1915278]	2.134	1.09334	8.92336e-05	0.0010498	yes	up
ENSMUSG00000033182	Kbtbd12	kelch repeat and BTB (POZ) domain containing 12 [Source:MGI Symbol;Acc:MGI:1918481]	2.088	1.06202	9.54197e-05	0.00111554	yes	up
ENSMUSG00000041135	Ripk2	receptor (TNFRSF)-interacting serine-threonine kinase 2 [Source:MGI Symbol;Acc:MGI:1891456]	2.036	1.02557	9.57365e-05	0.00111855	yes	up
ENSMUSG00000068289	Cma2	chymase 2, mast cell [Source:MGI Symbol;Acc:MGI:88426]	64.695	6.01558	9.706e-05	0.00113188	yes	up
ENSMUSG00000044303	Cdkn2a	cyclin dependent kinase inhibitor 2A [Source:MGI Symbol;Acc:MGI:104738]	11.693	3.54753	9.71946e-05	0.00113274	yes	up
ENSMUSG00000037035	Inhbb	inhibin beta-B [Source:MGI Symbol;Acc:MGI:96571]	3.668	1.87496	9.78329e-05	0.00113663	yes	up
ENSMUSG00000038879	Nipal2	NIPA-like domain containing 2 [Source:MGI Symbol;Acc:MGI:1924488]	2.013	1.00942	9.8051e-05	0.00113664	yes	up
ENSMUSG00000047517	Dmbt1	deleted in malignant brain tumors 1 [Source:MGI Symbol;Acc:MGI:106210]	2.256	1.17401	9.83418e-05	0.00113899	yes	up
ENSMUSG00000019779	Frk	fyn-related kinase [Source:MGI Symbol;Acc:MGI:103265]	2.163	1.1133	9.94502e-05	0.00114839	yes	up
ENSMUSG00000028212	Ccne2	cyclin E2 [Source:MGI Symbol;Acc:MGI:1329034]	3.011	1.59001	0.000100136	0.00115475	yes	up
ENSMUSG00000030747	Dgat2	diacylglycerol O-acyltransferase 2 [Source:MGI Symbol;Acc:MGI:1915050]	2.147	1.10264	0.000103702	0.00119219	yes	up
ENSMUSG00000070544	Top1	topoisomerase (DNA) I [Source:MGI Symbol;Acc:MGI:98788]	2.235	1.16048	0.000105465	0.00120798	yes	up
ENSMUSG00000029836	Cbx3	chromobox 3 [Source:MGI Symbol;Acc:MGI:108515]	2.055	1.03934	0.000110641	0.00125436	yes	up
ENSMUSG00000020607	Lratd1	LRAT domain containing 1 [Source:MGI Symbol;Acc:MGI:2145011]	2.775	1.47224	0.000110852	0.00125436	yes	up
ENSMUSG00000025925	Terf1	telomeric repeat binding factor 1 [Source:MGI Symbol;Acc:MGI:109634]	2.279	1.18815	0.000111116	0.00125549	yes	up
ENSMUSG00000044641	Pard6b	par-6 family cell polarity regulator beta [Source:MGI Symbol;Acc:MGI:2135605]	2.239	1.16257	0.000114279	0.00128604	yes	up
ENSMUSG00000029832	Nfe2l3	nuclear factor, erythroid derived 2, like 3 [Source:MGI Symbol;Acc:MGI:1339958]	2.207	1.14182	0.000115222	0.00129508	yes	up
ENSMUSG00000034361	Cpne2	copine II [Source:MGI Symbol;Acc:MGI:2387578]	2.117	1.0817	0.000116292	0.00130554	yes	up
ENSMUSG00000021720	Rnf180	ring finger protein 180 [Source:MGI Symbol;Acc:MGI:1919066]	2.012	1.00897	0.000121705	0.0013557	yes	up
ENSMUSG00000047281	Sfn	stratifin [Source:MGI Symbol;Acc:MGI:1891831]	2.042	1.03031	0.000123557	0.00137223	yes	up
ENSMUSG00000059602	Syn3	synapsin III [Source:MGI Symbol;Acc:MGI:1351334]	2.899	1.53566	0.00012602	0.00139453	yes	up
ENSMUSG00000027338	Prnd	prion like protein doppel [Source:MGI Symbol;Acc:MGI:1346999]	13.106	3.71217	0.000126761	0.00140114	yes	up
ENSMUSG00000021832	Psmc6	proteasome (prosome, macropain) 26S subunit, ATPase, 6 [Source:MGI Symbol;Acc:MGI:1914339]	2.274	1.18544	0.000128398	0.00141754	yes	up
ENSMUSG00000035455	Fignl1	fidgetin-like 1 [Source:MGI Symbol;Acc:MGI:1890648]	2.082	1.05794	0.000133275	0.00146578	yes	up
ENSMUSG00000100291	2310069B03Rik	RIKEN cDNA 2310069B03 gene [Source:MGI Symbol;Acc:MGI:1916902]	8.641	3.11118	0.000137728	0.00150363	yes	up
ENSMUSG00000027959	Sass6	SAS-6 centriolar assembly protein [Source:MGI Symbol;Acc:MGI:1920026]	2.131	1.09166	0.00013798	0.00150463	yes	up
ENSMUSG00000026005	Rpe	ribulose-5-phosphate-3-epimerase [Source:MGI Symbol;Acc:MGI:1913896]	2.332	1.22173	0.000144658	0.00156011	yes	up
ENSMUSG00000044763	Trmt10c	tRNA methyltransferase 10C, mitochondrial RNase P subunit [Source:MGI Symbol;Acc:MGI:1196261]	2.343	1.2285	0.00014762	0.00158388	yes	up
ENSMUSG00000025938	Slco5a1	solute carrier organic anion transporter family, member 5A1 [Source:MGI Symbol;Acc:MGI:2443431]	6.045	2.59586	0.000147626	0.00158388	yes	up
ENSMUSG00000028492	Saxo1	stabilizer of axonemal microtubules 1 [Source:MGI Symbol;Acc:MGI:1923061]	16.885	4.07767	0.000148056	0.00158758	yes	up
ENSMUSG00000025758	Plk4	polo like kinase 4 [Source:MGI Symbol;Acc:MGI:101783]	2.439	1.28635	0.000151638	0.00161947	yes	up
ENSMUSG00000034912	Mdga2	MAM domain containing glycosylphosphatidylinositol anchor 2 [Source:MGI Symbol;Acc:MGI:2444706]	5.565	2.47631	0.00015323	0.0016346	yes	up
ENSMUSG00000072437	Nanos1	nanos C2HC-type zinc finger 1 [Source:MGI Symbol;Acc:MGI:2669254]	2.935	1.55326	0.000156072	0.00166207	yes	up
ENSMUSG00000031286	Glt28d2	glycosyltransferase 28 domain containing 2 [Source:MGI Symbol;Acc:MGI:2443773]	2.39	1.25689	0.000156304	0.00166359	yes	up
ENSMUSG00000022435	Upk3a	uroplakin 3A [Source:MGI Symbol;Acc:MGI:98914]	67.751	6.08218	0.000157834	0.00167604	yes	up
ENSMUSG00000037736	Limch1	LIM and calponin homology domains 1 [Source:MGI Symbol;Acc:MGI:1924819]	2.488	1.31498	0.000160402	0.00169751	yes	up
ENSMUSG00000025383	Il23a	interleukin 23, alpha subunit p19 [Source:MGI Symbol;Acc:MGI:1932410]	10.582	3.4035	0.000161157	0.00170324	yes	up
ENSMUSG00000001131	Timp1	tissue inhibitor of metalloproteinase 1 [Source:MGI Symbol;Acc:MGI:98752]	2.696	1.43104	0.000166668	0.00174501	yes	up
ENSMUSG00000023906	Cldn6	claudin 6 [Source:MGI Symbol;Acc:MGI:1859284]	15.641	3.9673	0.000174523	0.00181603	yes	up
ENSMUSG00000020152	Actr2	ARP2 actin-related protein 2 [Source:MGI Symbol;Acc:MGI:1913963]	2.08	1.0563	0.000174854	0.00181846	yes	up
ENSMUSG00000027787	Nmd3	NMD3 ribosome export adaptor [Source:MGI Symbol;Acc:MGI:2140103]	2.153	1.10639	0.000175326	0.00182236	yes	up
ENSMUSG00000029403	Cdkl2	cyclin-dependent kinase-like 2 (CDC2-related kinase) [Source:MGI Symbol;Acc:MGI:1858227]	2.397	1.26151	0.000176652	0.0018324	yes	up
ENSMUSG00000035896	Rnase1	ribonuclease, RNase A family, 1 (pancreatic) [Source:MGI Symbol;Acc:MGI:97919]	4.199	2.0699	0.000177576	0.00184061	yes	up
ENSMUSG00000047757	Fancb	Fanconi anemia, complementation group B [Source:MGI Symbol;Acc:MGI:2448558]	2.418	1.27385	0.000178164	0.00184466	yes	up
ENSMUSG00000022074	Tnfrsf10b	tumor necrosis factor receptor superfamily, member 10b [Source:MGI Symbol;Acc:MGI:1341090]	2.053	1.03774	0.000181384	0.00187176	yes	up
ENSMUSG00000042208	0610010F05Rik	RIKEN cDNA 0610010F05 gene [Source:MGI Symbol;Acc:MGI:1918925]	2.105	1.07382	0.000187348	0.00192161	yes	up
ENSMUSG00000037465	Klf10	Kruppel-like factor 10 [Source:MGI Symbol;Acc:MGI:1101353]	2.164	1.11383	0.000187805	0.00192417	yes	up
ENSMUSG00000026020	Nop58	NOP58 ribonucleoprotein [Source:MGI Symbol;Acc:MGI:1933184]	2.354	1.23493	0.000188103	0.00192617	yes	up
ENSMUSG00000020053	Igf1	insulin-like growth factor 1 [Source:MGI Symbol;Acc:MGI:96432]	2.328	1.21883	0.000192429	0.00196185	yes	up
ENSMUSG00000041695	Kcnj2	potassium inwardly-rectifying channel, subfamily J, member 2 [Source:MGI Symbol;Acc:MGI:104744]	3.09	1.62741	0.000193281	0.00196731	yes	up
ENSMUSG00000028247	Coq3	coenzyme Q3 methyltransferase [Source:MGI Symbol;Acc:MGI:101813]	2.046	1.03288	0.00019524	0.00198292	yes	up
ENSMUSG00000060090	Rp2	retinitis pigmentosa 2 homolog [Source:MGI Symbol;Acc:MGI:1277953]	2.33	1.22058	0.000196091	0.00198616	yes	up
ENSMUSG00000044912	Syt16	synaptotagmin XVI [Source:MGI Symbol;Acc:MGI:2673872]	7.971	2.99483	0.000198022	0.00200323	yes	up
ENSMUSG00000028771	Ptpn12	protein tyrosine phosphatase, non-receptor type 12 [Source:MGI Symbol;Acc:MGI:104673]	2.056	1.03966	0.000198155	0.00200323	yes	up
ENSMUSG00000048911	Rnf24	ring finger protein 24 [Source:MGI Symbol;Acc:MGI:1261771]	2.448	1.29177	0.00020931	0.00209839	yes	up
ENSMUSG00000024056	Ndc80	NDC80 kinetochore complex component [Source:MGI Symbol;Acc:MGI:1914302]	2.327	1.21877	0.000215573	0.00214962	yes	up
ENSMUSG00000025986	Slc39a10	solute carrier family 39 (zinc transporter), member 10 [Source:MGI Symbol;Acc:MGI:1914515]	2.335	1.22364	0.000216208	0.00215364	yes	up
ENSMUSG00000027353	Mcm8	minichromosome maintenance 8 homologous recombination repair factor [Source:MGI Symbol;Acc:MGI:1913884]	2.196	1.13496	0.000218232	0.00217265	yes	up
ENSMUSG00000054321	Taf4b	TATA-box binding protein associated factor 4b [Source:MGI Symbol;Acc:MGI:2152345]	2.183	1.12628	0.000222686	0.00221109	yes	up
ENSMUSG00000002297	Dbf4	DBF4 zinc finger [Source:MGI Symbol;Acc:MGI:1351328]	2.225	1.15404	0.000226397	0.0022384	yes	up
ENSMUSG00000069910	Spdl1	spindle apparatus coiled-coil protein 1 [Source:MGI Symbol;Acc:MGI:1917635]	2.126	1.08798	0.000227117	0.00224314	yes	up
ENSMUSG00000073000	Gm10451	predicted gene 10451 [Source:MGI Symbol;Acc:MGI:3641898]	2.225	1.15358	0.000241072	0.00235725	yes	up
ENSMUSG00000063663	Brwd3	bromodomain and WD repeat domain containing 3 [Source:MGI Symbol;Acc:MGI:3029414]	2.147	1.10215	0.000242168	0.00236672	yes	up
ENSMUSG00000029911	Ssbp1	single-stranded DNA binding protein 1 [Source:MGI Symbol;Acc:MGI:1920040]	2.048	1.03405	0.00024493	0.0023912	yes	up
ENSMUSG00000091625	Lsm5	LSM5 homolog, U6 small nuclear RNA and mRNA degradation associated [Source:MGI Symbol;Acc:MGI:1913623]	2.276	1.18627	0.000249722	0.00243207	yes	up
ENSMUSG00000022847	Thpo	thrombopoietin [Source:MGI Symbol;Acc:MGI:101875]	2.379	1.25019	0.000254101	0.00246654	yes	up
ENSMUSG00000075700	Selenot	selenoprotein T [Source:MGI Symbol;Acc:MGI:1916477]	2.166	1.11522	0.00025428	0.00246699	yes	up
ENSMUSG00000034607	Pof1b	premature ovarian failure 1B [Source:MGI Symbol;Acc:MGI:1916943]	2.087	1.06156	0.000255843	0.00247958	yes	up
ENSMUSG00000040010	Slc7a5	solute carrier family 7 (cationic amino acid transporter, y+ system), member 5 [Source:MGI Symbol;Acc:MGI:1298205]	2.153	1.10603	0.000257866	0.00249658	yes	up
ENSMUSG00000034883	Lrr1	leucine rich repeat protein 1 [Source:MGI Symbol;Acc:MGI:1916956]	2.684	1.42462	0.000258743	0.00250378	yes	up
ENSMUSG00000024471	Myot	myotilin [Source:MGI Symbol;Acc:MGI:1889800]	72.634	6.18257	0.000259668	0.00251012	yes	up
ENSMUSG00000000706	Btn1a1	butyrophilin, subfamily 1, member A1 [Source:MGI Symbol;Acc:MGI:103118]	7.427	2.89278	0.000263525	0.00254477	yes	up
ENSMUSG00000046714	Foxc2	forkhead box C2 [Source:MGI Symbol;Acc:MGI:1347481]	6.768	2.75872	0.000271749	0.00261741	yes	up
ENSMUSG00000106219	5830416I19Rik	RIKEN cDNA 5830416I19 gene [Source:MGI Symbol;Acc:MGI:1922007]	4.059	2.02101	0.000275897	0.00265256	yes	up
ENSMUSG00000027398	Il1b	interleukin 1 beta [Source:MGI Symbol;Acc:MGI:96543]	2.473	1.30601	0.000282318	0.00270463	yes	up
ENSMUSG00000086847	Tbx3os2	T-box 3, opposite strand 2 [Source:MGI Symbol;Acc:MGI:3801954]	65.95	6.04329	0.000282962	0.00270862	yes	up
ENSMUSG00000027804	Ppid	peptidylprolyl isomerase D (cyclophilin D) [Source:MGI Symbol;Acc:MGI:1914988]	2.02	1.01401	0.000290513	0.00276529	yes	up
ENSMUSG00000042489	Clspn	claspin [Source:MGI Symbol;Acc:MGI:2445153]	2.056	1.04016	0.000291127	0.00276971	yes	up
ENSMUSG00000002068	Ccne1	cyclin E1 [Source:MGI Symbol;Acc:MGI:88316]	2.019	1.01355	0.000305557	0.00287619	yes	up
ENSMUSG00000007617	Homer1	homer scaffolding protein 1 [Source:MGI Symbol;Acc:MGI:1347345]	2.333	1.22246	0.000306168	0.00287939	yes	up
ENSMUSG00000031403	Dkc1	dyskeratosis congenita 1, dyskerin [Source:MGI Symbol;Acc:MGI:1861727]	2.118	1.08271	0.000313589	0.00293844	yes	up
ENSMUSG00000061136	Prpf40a	pre-mRNA processing factor 40A [Source:MGI Symbol;Acc:MGI:1860512]	2.123	1.0864	0.000322732	0.003012	yes	up
ENSMUSG00000063406	Tmed5	transmembrane p24 trafficking protein 5 [Source:MGI Symbol;Acc:MGI:1921586]	2.713	1.44009	0.000330811	0.00308064	yes	up
ENSMUSG00000091105	Mrto4-ps2	mRNA turnover 4, pseudogene 2 [Source:MGI Symbol;Acc:MGI:3779507]	2.719	1.44317	0.000330912	0.00308064	yes	up
ENSMUSG00000054115	Skp2	S-phase kinase-associated protein 2 [Source:MGI Symbol;Acc:MGI:1351663]	2.061	1.0433	0.000336947	0.00312434	yes	up
ENSMUSG00000064358	mt-Co3	mitochondrially encoded cytochrome c oxidase III [Source:MGI Symbol;Acc:MGI:102502]	2.432	1.28231	0.000337869	0.00313133	yes	up
ENSMUSG00000006179	Prss16	protease, serine 16 (thymus) [Source:MGI Symbol;Acc:MGI:1859181]	4.39	2.13434	0.000342394	0.00317012	yes	up
ENSMUSG00000033964	Zbtb41	zinc finger and BTB domain containing 41 [Source:MGI Symbol;Acc:MGI:2444487]	2.184	1.12682	0.000343263	0.00317501	yes	up
ENSMUSG00000050224	Krtap13	keratin associated protein 13 [Source:MGI Symbol;Acc:MGI:1330835]	6.022	2.59014	0.000347133	0.00320286	yes	up
ENSMUSG00000052033	Pfdn4	prefoldin 4 [Source:MGI Symbol;Acc:MGI:1923512]	2.178	1.1233	0.000349015	0.00321546	yes	up
ENSMUSG00000032113	Chek1	checkpoint kinase 1 [Source:MGI Symbol;Acc:MGI:1202065]	2.1	1.07014	0.000349545	0.00321875	yes	up
ENSMUSG00000108276	Gm36640	predicted gene, 36640 [Source:MGI Symbol;Acc:MGI:5595799]	46.255	5.53153	0.000353607	0.00325134	yes	up
ENSMUSG00000078521	Aunip	aurora kinase A and ninein interacting protein [Source:MGI Symbol;Acc:MGI:1917135]	2.394	1.25924	0.000357741	0.00327582	yes	up
ENSMUSG00000032231	Anxa2	annexin A2 [Source:MGI Symbol;Acc:MGI:88246]	2.104	1.07309	0.000366326	0.00333489	yes	up
ENSMUSG00000045799	Gm9800	predicted gene 9800 [Source:MGI Symbol;Acc:MGI:3710580]	2.125	1.08742	0.00036634	0.00333489	yes	up
ENSMUSG00000023025	Larp4	La ribonucleoprotein domain family, member 4 [Source:MGI Symbol;Acc:MGI:2443114]	2.181	1.12481	0.000369646	0.00335416	yes	up
ENSMUSG00000067813	Xkr9	X-linked Kx blood group related 9 [Source:MGI Symbol;Acc:MGI:2686466]	2.607	1.38226	0.000390371	0.00350807	yes	up
ENSMUSG00000084939	Gm830	predicted gene 830 [Source:MGI Symbol;Acc:MGI:2685676]	2.423	1.27681	0.000402347	0.00359662	yes	up
ENSMUSG00000101036	Gm28588	predicted gene 28588 [Source:MGI Symbol;Acc:MGI:5579294]	2.923	1.54739	0.000402954	0.0035986	yes	up
ENSMUSG00000074179	Gsta5	glutathione S-transferase alpha 5 [Source:MGI Symbol;Acc:MGI:3704339]	2.799	1.48466	0.000406185	0.00361879	yes	up
ENSMUSG00000038917	3930402G23Rik	RIKEN cDNA 3930402G23 gene [Source:MGI Symbol;Acc:MGI:1921277]	3.171	1.66496	0.000418415	0.00371356	yes	up
ENSMUSG00000032860	P2ry2	purinergic receptor P2Y, G-protein coupled 2 [Source:MGI Symbol;Acc:MGI:105107]	2.077	1.05448	0.000437105	0.00384139	yes	up
ENSMUSG00000026683	Nuf2	NUF2, NDC80 kinetochore complex component [Source:MGI Symbol;Acc:MGI:1914227]	2.012	1.00836	0.000437144	0.00384139	yes	up
ENSMUSG00000034317	Trim59	tripartite motif-containing 59 [Source:MGI Symbol;Acc:MGI:1914199]	2.061	1.04326	0.000439098	0.00385311	yes	up
ENSMUSG00000034795	Ccdc122	coiled-coil domain containing 122 [Source:MGI Symbol;Acc:MGI:1918358]	2.248	1.16838	0.000439627	0.00385594	yes	up
ENSMUSG00000058145	Adamts17	a disintegrin-like and metallopeptidase (reprolysin type) with thrombospondin type 1 motif, 17 [Source:MGI Symbol;Acc:MGI:3588195]	3.794	1.92361	0.000455256	0.00396135	yes	up
ENSMUSG00000022247	Brix1	BRX1, biogenesis of ribosomes [Source:MGI Symbol;Acc:MGI:1915082]	2.036	1.02568	0.000458455	0.00398546	yes	up
ENSMUSG00000081604	Gm11518	predicted gene 11518 [Source:MGI Symbol;Acc:MGI:3650306]	2.401	1.26336	0.000460392	0.00399671	yes	up
ENSMUSG00000001865	Cpa3	carboxypeptidase A3, mast cell [Source:MGI Symbol;Acc:MGI:88479]	7.449	2.89704	0.0004818	0.00413825	yes	up
ENSMUSG00000025321	Itgb8	integrin beta 8 [Source:MGI Symbol;Acc:MGI:1338035]	3.925	1.97265	0.000493901	0.0042266	yes	up
ENSMUSG00000022034	Esco2	establishment of sister chromatid cohesion N-acetyltransferase 2 [Source:MGI Symbol;Acc:MGI:1919238]	2.142	1.09877	0.000504421	0.00429691	yes	up
ENSMUSG00000045136	Tubb2b	tubulin, beta 2B class IIB [Source:MGI Symbol;Acc:MGI:1920960]	2.078	1.05504	0.000505385	0.00430018	yes	up
ENSMUSG00000000031	H19	H19, imprinted maternally expressed transcript [Source:MGI Symbol;Acc:MGI:95891]	71.562	6.16113	0.000524061	0.00441788	yes	up
ENSMUSG00000035133	Arhgap5	Rho GTPase activating protein 5 [Source:MGI Symbol;Acc:MGI:1332637]	2.215	1.1475	0.000526919	0.00443226	yes	up
ENSMUSG00000083596	Rpl21-ps15	ribosomal protein L21, pseudogene 15 [Source:MGI Symbol;Acc:MGI:3705426]	2.609	1.3834	0.000528044	0.00443533	yes	up
ENSMUSG00000005364	Il5ra	interleukin 5 receptor, alpha [Source:MGI Symbol;Acc:MGI:96558]	7.753	2.95477	0.000528521	0.00443568	yes	up
ENSMUSG00000027399	Il1a	interleukin 1 alpha [Source:MGI Symbol;Acc:MGI:96542]	5.354	2.42071	0.000540956	0.00451404	yes	up
ENSMUSG00000086443	4933421A08Rik	RIKEN cDNA 4933421A08 gene [Source:MGI Symbol;Acc:MGI:1918347]	17.58	4.13587	0.000553667	0.00460128	yes	up
ENSMUSG00000029276	Glmn	glomulin, FKBP associated protein [Source:MGI Symbol;Acc:MGI:2141180]	2.52	1.33349	0.000554832	0.00460639	yes	up
ENSMUSG00000041324	Inhba	inhibin beta-A [Source:MGI Symbol;Acc:MGI:96570]	2.311	1.20873	0.000557962	0.00461798	yes	up
ENSMUSG00000033031	Cip2a	cell proliferation regulating inhibitor of protein phosphatase 2A [Source:MGI Symbol;Acc:MGI:2146335]	2.434	1.28333	0.000567561	0.00468911	yes	up
ENSMUSG00000042734	Ttc9	tetratricopeptide repeat domain 9 [Source:MGI Symbol;Acc:MGI:1916730]	3.044	1.60579	0.000615259	0.00497434	yes	up
ENSMUSG00000033849	B3galt2	UDP-Gal:betaGlcNAc beta 1,3-galactosyltransferase, polypeptide 2 [Source:MGI Symbol;Acc:MGI:1349461]	2.941	1.55639	0.000618599	0.00499351	yes	up
ENSMUSG00000102683	Gm37375	predicted gene, 37375 [Source:MGI Symbol;Acc:MGI:5610603]	2.547	1.3488	0.000636519	0.00512044	yes	up
ENSMUSG00000006642	Tcf23	transcription factor 23 [Source:MGI Symbol;Acc:MGI:1934960]	3.483	1.80049	0.000658934	0.00524419	yes	up
ENSMUSG00000068882	Ssb	Sjogren syndrome antigen B [Source:MGI Symbol;Acc:MGI:98423]	2.273	1.1843	0.000660611	0.0052553	yes	up
ENSMUSG00000006740	Kif5b	kinesin family member 5B [Source:MGI Symbol;Acc:MGI:1098268]	2.189	1.13033	0.000664747	0.00527049	yes	up
ENSMUSG00000062168	Ppef1	protein phosphatase with EF hand calcium-binding domain 1 [Source:MGI Symbol;Acc:MGI:1097157]	6.027	2.59135	0.000668797	0.00529107	yes	up
ENSMUSG00000069475	Gm6020	predicted gene 6020 [Source:MGI Symbol;Acc:MGI:3643428]	2.935	1.55361	0.000676535	0.00534548	yes	up
ENSMUSG00000049436	Upk1b	uroplakin 1B [Source:MGI Symbol;Acc:MGI:98912]	3.508	1.81064	0.00069479	0.00546656	yes	up
ENSMUSG00000045328	Cenpe	centromere protein E [Source:MGI Symbol;Acc:MGI:1098230]	2.197	1.13549	0.000706931	0.00554338	yes	up
ENSMUSG00000068600	Gml2	glycosylphosphatidylinositol anchored molecule like 2 [Source:MGI Symbol;Acc:MGI:1341831]	38.442	5.26462	0.000718354	0.00562113	yes	up
ENSMUSG00000043501	Lgals2	lectin, galactose-binding, soluble 2 [Source:MGI Symbol;Acc:MGI:895068]	2.092	1.06522	0.000726686	0.00567918	yes	up
ENSMUSG00000095753	Igkv4-53	immunoglobulin kappa variable 4-53 [Source:MGI Symbol;Acc:MGI:2686266]	3.466	1.79344	0.000735455	0.00573809	yes	up
ENSMUSG00000113964	Gm48667	predicted gene, 48667 [Source:MGI Symbol;Acc:MGI:6098285]	2.423	1.27666	0.000740987	0.00576918	yes	up
ENSMUSG00000015134	Aldh1a3	aldehyde dehydrogenase family 1, subfamily A3 [Source:MGI Symbol;Acc:MGI:1861722]	5.978	2.57975	0.000755243	0.00586793	yes	up
ENSMUSG00000054951	9130008F23Rik	RIKEN cDNA 9130008F23 gene [Source:MGI Symbol;Acc:MGI:1918833]	2.061	1.04303	0.000777413	0.00602011	yes	up
ENSMUSG00000055193	Klk15	kallikrein related-peptidase 15 [Source:MGI Symbol;Acc:MGI:2447533]	4.122	2.04321	0.000795115	0.00613934	yes	up
ENSMUSG00000058396	Gpr182	G protein-coupled receptor 182 [Source:MGI Symbol;Acc:MGI:109545]	2.926	1.54881	0.00080377	0.0061959	yes	up
ENSMUSG00000069755	Zfp125	zinc finger protein 125 [Source:MGI Symbol;Acc:MGI:1336211]	2.013	1.00963	0.000805387	0.0062058	yes	up
ENSMUSG00000027107	Chrna1	cholinergic receptor, nicotinic, alpha polypeptide 1 (muscle) [Source:MGI Symbol;Acc:MGI:87885]	5.226	2.38576	0.000807431	0.00621642	yes	up
ENSMUSG00000062991	Nrg1	neuregulin 1 [Source:MGI Symbol;Acc:MGI:96083]	2.306	1.20553	0.000814637	0.00626155	yes	up
ENSMUSG00000030219	Erp27	endoplasmic reticulum protein 27 [Source:MGI Symbol;Acc:MGI:1916437]	11.905	3.57346	0.000819502	0.00628341	yes	up
ENSMUSG00000004127	Trmt10a	tRNA methyltransferase 10A [Source:MGI Symbol;Acc:MGI:1920421]	2.262	1.17747	0.000832698	0.00636627	yes	up
ENSMUSG00000058427	Cxcl2	chemokine (C-X-C motif) ligand 2 [Source:MGI Symbol;Acc:MGI:1340094]	50.812	5.66711	0.000877072	0.00665639	yes	up
ENSMUSG00000016526	Dyrk3	dual-specificity tyrosine-(Y)-phosphorylation regulated kinase 3 [Source:MGI Symbol;Acc:MGI:1330300]	2.862	1.51718	0.000881553	0.00667906	yes	up
ENSMUSG00000039252	Lgi2	leucine-rich repeat LGI family, member 2 [Source:MGI Symbol;Acc:MGI:2180196]	2.368	1.24367	0.000886169	0.00670711	yes	up
ENSMUSG00000024486	Hbegf	heparin-binding EGF-like growth factor [Source:MGI Symbol;Acc:MGI:96070]	2.08	1.05637	0.000886273	0.00670711	yes	up
ENSMUSG00000025979	Mob4	MOB family member 4, phocein [Source:MGI Symbol;Acc:MGI:104899]	2.065	1.04586	0.000888124	0.00671233	yes	up
ENSMUSG00000026646	Suv39h2	suppressor of variegation 3-9 2 [Source:MGI Symbol;Acc:MGI:1890396]	2.229	1.15651	0.000888762	0.00671233	yes	up
ENSMUSG00000028549	Itgb3bp	integrin beta 3 binding protein (beta3-endonexin) [Source:MGI Symbol;Acc:MGI:1914983]	2.109	1.07634	0.000903514	0.00682096	yes	up
ENSMUSG00000114277	Gm48583	predicted gene, 48583 [Source:MGI Symbol;Acc:MGI:6098152]	2.291	1.19573	0.000913531	0.00688546	yes	up
ENSMUSG00000080929	Gm12891	predicted gene 12891 [Source:MGI Symbol;Acc:MGI:3649646]	11.316	3.50027	0.000916937	0.00689719	yes	up
ENSMUSG00000063687	Pcdhb5	protocadherin beta 5 [Source:MGI Symbol;Acc:MGI:2136739]	6.921	2.79088	0.000938864	0.0070281	yes	up
ENSMUSG00000093916	Gm379	predicted gene 379 [Source:MGI Symbol;Acc:MGI:2685225]	3.379	1.75645	0.000943417	0.00705935	yes	up
ENSMUSG00000022064	Pibf1	progesterone immunomodulatory binding factor 1 [Source:MGI Symbol;Acc:MGI:1261910]	2.291	1.19611	0.000966078	0.00719766	yes	up
ENSMUSG00000044294	Krt84	keratin 84 [Source:MGI Symbol;Acc:MGI:96700]	8.653	3.11319	0.000973166	0.00723859	yes	up
ENSMUSG00000022674	Ube2v2	ubiquitin-conjugating enzyme E2 variant 2 [Source:MGI Symbol;Acc:MGI:1917870]	2.079	1.05557	0.000974933	0.00724575	yes	up
ENSMUSG00000029379	Cxcl3	chemokine (C-X-C motif) ligand 3 [Source:MGI Symbol;Acc:MGI:3037818]	10.281	3.36189	0.00105232	0.00769272	yes	up
ENSMUSG00000051242	Pcdhb9	protocadherin beta 9 [Source:MGI Symbol;Acc:MGI:2136744]	3.671	1.87598	0.001064	0.00776532	yes	up
ENSMUSG00000027224	Duoxa1	dual oxidase maturation factor 1 [Source:MGI Symbol;Acc:MGI:2384861]	4.275	2.09597	0.00107476	0.00782547	yes	up
ENSMUSG00000109724	Gm18194	predicted gene, 18194 [Source:MGI Symbol;Acc:MGI:5010379]	2.419	1.27419	0.0011017	0.00799045	yes	up
ENSMUSG00000067276	Capn6	calpain 6 [Source:MGI Symbol;Acc:MGI:1100850]	4.098	2.03479	0.00110881	0.00803522	yes	up
ENSMUSG00000017316	Ppy	pancreatic polypeptide [Source:MGI Symbol;Acc:MGI:97753]	2.424	1.2772	0.00110924	0.00803522	yes	up
ENSMUSG00000028578	Caap1	caspase activity and apoptosis inhibitor 1 [Source:MGI Symbol;Acc:MGI:1915020]	2.146	1.10195	0.00115138	0.00824658	yes	up
ENSMUSG00000034362	Csta1	cystatin A1 [Source:MGI Symbol;Acc:MGI:3524930]	2.347	1.23073	0.00118209	0.00842598	yes	up
ENSMUSG00000076547	Igkv4-70	immunoglobulin kappa chain variable 4-70 [Source:MGI Symbol;Acc:MGI:2686348]	4.738	2.2444	0.00119625	0.00850741	yes	up
ENSMUSG00000041189	Chrnb1	cholinergic receptor, nicotinic, beta polypeptide 1 (muscle) [Source:MGI Symbol;Acc:MGI:87890]	2.293	1.1975	0.00120292	0.00854507	yes	up
ENSMUSG00000010342	Tex14	testis expressed gene 14 [Source:MGI Symbol;Acc:MGI:1933227]	3.806	1.92827	0.00120957	0.00857925	yes	up
ENSMUSG00000028175	Depdc1a	DEP domain containing 1a [Source:MGI Symbol;Acc:MGI:1923381]	2.462	1.29955	0.00121586	0.00861732	yes	up
ENSMUSG00000064246	Chil1	chitinase-like 1 [Source:MGI Symbol;Acc:MGI:1340899]	5.396	2.43185	0.0012498	0.00881097	yes	up
ENSMUSG00000055095	Spink6	serine peptidase inhibitor, Kazal type 6 [Source:MGI Symbol;Acc:MGI:3648654]	55.21	5.78686	0.00125285	0.00882917	yes	up
ENSMUSG00000001510	Dlx3	distal-less homeobox 3 [Source:MGI Symbol;Acc:MGI:94903]	8.167	3.02981	0.00128545	0.00900778	yes	up
ENSMUSG00000109973	Gm45397	predicted gene 45397 [Source:MGI Symbol;Acc:MGI:5791233]	2.401	1.26365	0.0013318	0.00928723	yes	up
ENSMUSG00000116929	2210009P08Rik	RIKEN cDNA 2210009P08 gene [Source:MGI Symbol;Acc:MGI:1919542]	4.796	2.26182	0.0013729	0.00950197	yes	up
ENSMUSG00000118383	Gm50321	predicted gene, 50321 [Source:MGI Symbol;Acc:MGI:6303181]	2.639	1.40016	0.00138621	0.00957378	yes	up
ENSMUSG00000049233	Apoo-ps	apolipoprotein O, pseudogene [Source:MGI Symbol;Acc:MGI:3649039]	7.536	2.91389	0.00140294	0.00965318	yes	up
ENSMUSG00000014226	Cacybp	calcyclin binding protein [Source:MGI Symbol;Acc:MGI:1270839]	2.326	1.21784	0.00140447	0.00965318	yes	up
ENSMUSG00000027132	Katnbl1	katanin p80 subunit B like 1 [Source:MGI Symbol;Acc:MGI:1919675]	2.046	1.03279	0.00141323	0.00970267	yes	up
ENSMUSG00000031957	Ctrb1	chymotrypsinogen B1 [Source:MGI Symbol;Acc:MGI:88559]	31.633	4.98336	0.00142428	0.00974983	yes	up
ENSMUSG00000031197	Vbp1	von Hippel-Lindau binding protein 1 [Source:MGI Symbol;Acc:MGI:1333804]	2.223	1.15224	0.00150295	0.0101948	yes	up
ENSMUSG00000035775	Krt20	keratin 20 [Source:MGI Symbol;Acc:MGI:1914059]	2.003	1.00233	0.00151299	0.0102517	yes	up
ENSMUSG00000028252	Ccnc	cyclin C [Source:MGI Symbol;Acc:MGI:1858199]	2.078	1.05522	0.00152752	0.0103217	yes	up
ENSMUSG00000051314	Ffar2	free fatty acid receptor 2 [Source:MGI Symbol;Acc:MGI:2441731]	2.411	1.26943	0.00154191	0.0103948	yes	up
ENSMUSG00000039672	Kcne2	potassium voltage-gated channel, Isk-related subfamily, gene 2 [Source:MGI Symbol;Acc:MGI:1891123]	22.985	4.5226	0.00155051	0.0104452	yes	up
ENSMUSG00000030353	Tead4	TEA domain family member 4 [Source:MGI Symbol;Acc:MGI:106907]	2.745	1.45661	0.00155419	0.0104663	yes	up
ENSMUSG00000071361	Mcpt9	mast cell protease 9 [Source:MGI Symbol;Acc:MGI:1194491]	62.363	5.96261	0.00156211	0.0105044	yes	up
ENSMUSG00000045629	Sh3tc2	SH3 domain and tetratricopeptide repeats 2 [Source:MGI Symbol;Acc:MGI:2444417]	2.756	1.46278	0.00163304	0.0108794	yes	up
ENSMUSG00000063273	Naa15	N(alpha)-acetyltransferase 15, NatA auxiliary subunit [Source:MGI Symbol;Acc:MGI:1922088]	2.077	1.05458	0.00165242	0.0109888	yes	up
ENSMUSG00000085903	Gm15340	predicted gene 15340 [Source:MGI Symbol;Acc:MGI:3705158]	47.733	5.57692	0.00178515	0.0116513	yes	up
ENSMUSG00000036123	Slc9a3	solute carrier family 9 (sodium/hydrogen exchanger), member 3 [Source:MGI Symbol;Acc:MGI:105064]	2.312	1.20918	0.00178692	0.0116587	yes	up
ENSMUSG00000041134	Cyyr1	cysteine and tyrosine-rich protein 1 [Source:MGI Symbol;Acc:MGI:2152187]	2.096	1.06743	0.00188124	0.0121214	yes	up
ENSMUSG00000049723	Mmp12	matrix metallopeptidase 12 [Source:MGI Symbol;Acc:MGI:97005]	3.768	1.91387	0.00189453	0.0121805	yes	up
ENSMUSG00000079045	Prox1os	prospero homeobox 1, opposite strand [Source:MGI Symbol;Acc:MGI:4937200]	45.137	5.49624	0.00200661	0.0127708	yes	up
ENSMUSG00000020431	Adcy1	adenylate cyclase 1 [Source:MGI Symbol;Acc:MGI:99677]	2.539	1.34433	0.00201839	0.0128235	yes	up
ENSMUSG00000113211	4921525O09Rik	RIKEN cDNA 4921525O09 gene [Source:MGI Symbol;Acc:MGI:1921300]	10.337	3.3698	0.00203552	0.0129103	yes	up
ENSMUSG00000025779	Ly96	lymphocyte antigen 96 [Source:MGI Symbol;Acc:MGI:1341909]	2.017	1.01208	0.00203931	0.0129256	yes	up
ENSMUSG00000021377	Dek	DEK proto-oncogene (DNA binding) [Source:MGI Symbol;Acc:MGI:1926209]	2.112	1.07869	0.00206298	0.0130534	yes	up
ENSMUSG00000081752	Sms-ps	spermine synthase, pseudogene [Source:MGI Symbol;Acc:MGI:3705601]	2.653	1.40769	0.00206853	0.0130752	yes	up
ENSMUSG00000031278	Acsl4	acyl-CoA synthetase long-chain family member 4 [Source:MGI Symbol;Acc:MGI:1354713]	2.143	1.09975	0.00210411	0.0132521	yes	up
ENSMUSG00000100127	Gsdmcl-ps	gasdermin C-like, pseudogene [Source:MGI Symbol;Acc:MGI:1921710]	2.633	1.39655	0.00215059	0.0134616	yes	up
ENSMUSG00000096108	Ighv11-2	immunoglobulin heavy variable V11-2 [Source:MGI Symbol;Acc:MGI:4947968]	16.067	4.00603	0.00215751	0.0134868	yes	up
ENSMUSG00000076533	Igkv4-90	immunoglobulin kappa chain variable 4-90 [Source:MGI Symbol;Acc:MGI:4439830]	28.207	4.81799	0.00217792	0.0135916	yes	up
ENSMUSG00000056148	Rdh9	retinol dehydrogenase 9 [Source:MGI Symbol;Acc:MGI:2143528]	2.142	1.09918	0.00231324	0.0142831	yes	up
ENSMUSG00000034774	Dsg1c	desmoglein 1 gamma [Source:MGI Symbol;Acc:MGI:2664358]	29.722	4.89347	0.00240176	0.0147079	yes	up
ENSMUSG00000081738	Hmgb1-ps2	high mobility group box 1, pseudogene 2 [Source:MGI Symbol;Acc:MGI:3768537]	7.143	2.83652	0.00240467	0.0147161	yes	up
ENSMUSG00000049511	Htr1b	5-hydroxytryptamine (serotonin) receptor 1B [Source:MGI Symbol;Acc:MGI:96274]	30.085	4.91098	0.0024115	0.0147482	yes	up
ENSMUSG00000113123	Gm40864	predicted gene, 40864 [Source:MGI Symbol;Acc:MGI:5623749]	32.418	5.01872	0.002426	0.0148078	yes	up
ENSMUSG00000063889	Crem	cAMP responsive element modulator [Source:MGI Symbol;Acc:MGI:88495]	2.32	1.21417	0.00243804	0.0148666	yes	up
ENSMUSG00000027376	Prom2	prominin 2 [Source:MGI Symbol;Acc:MGI:2138997]	21.253	4.40957	0.00245027	0.0149217	yes	up
ENSMUSG00000034349	Smc4	structural maintenance of chromosomes 4 [Source:MGI Symbol;Acc:MGI:1917349]	2.076	1.05395	0.00248205	0.0150629	yes	up
ENSMUSG00000038323	1700066M21Rik	RIKEN cDNA 1700066M21 gene [Source:MGI Symbol;Acc:MGI:1920717]	2.152	1.10541	0.00252666	0.0152623	yes	up
ENSMUSG00000048485	Zbtb8b	zinc finger and BTB domain containing 8b [Source:MGI Symbol;Acc:MGI:2387181]	21.002	4.39246	0.0025314	0.015281	yes	up
ENSMUSG00000035429	Ptprh	protein tyrosine phosphatase, receptor type, H [Source:MGI Symbol;Acc:MGI:3026877]	2.003	1.00242	0.00257574	0.0155185	yes	up
ENSMUSG00000094872	Igkv9-120	immunoglobulin kappa chain variable 9-120 [Source:MGI Symbol;Acc:MGI:3647784]	12.269	3.61699	0.00257867	0.0155272	yes	up
ENSMUSG00000096914	Galntl6	UDP-N-acetyl-alpha-D-galactosamine:polypeptide N-acetylgalactosaminyltransferase-like 6 [Source:MGI Symbol;Acc:MGI:1913581]	2.244	1.16603	0.00259325	0.0155888	yes	up
ENSMUSG00000073771	Btbd19	BTB (POZ) domain containing 19 [Source:MGI Symbol;Acc:MGI:1925861]	2.303	1.20324	0.00268814	0.0160426	yes	up
ENSMUSG00000051910	Sox6	SRY (sex determining region Y)-box 6 [Source:MGI Symbol;Acc:MGI:98368]	2.158	1.10996	0.00273811	0.0162397	yes	up
ENSMUSG00000087273	Gm13203	predicted gene 13203 [Source:MGI Symbol;Acc:MGI:3651445]	3.617	1.85476	0.00282553	0.0166365	yes	up
ENSMUSG00000059834	Sclt1	sodium channel and clathrin linker 1 [Source:MGI Symbol;Acc:MGI:1914411]	2.009	1.00664	0.00283035	0.0166596	yes	up
ENSMUSG00000000125	Wnt3	wingless-type MMTV integration site family, member 3 [Source:MGI Symbol;Acc:MGI:98955]	6.919	2.79055	0.0028393	0.0166912	yes	up
ENSMUSG00000063902	Gm7964	predicted gene 7964 [Source:MGI Symbol;Acc:MGI:3646150]	3.139	1.65027	0.00285441	0.0167694	yes	up
ENSMUSG00000094446	Gm6344	predicted gene 6344 [Source:MGI Symbol;Acc:MGI:3779586]	3.513	1.81268	0.00290282	0.016979	yes	up
ENSMUSG00000053153	Spag16	sperm associated antigen 16 [Source:MGI Symbol;Acc:MGI:1913972]	29.377	4.87661	0.00299659	0.0173748	yes	up
ENSMUSG00000070407	Hs3st3b1	heparan sulfate (glucosamine) 3-O-sulfotransferase 3B1 [Source:MGI Symbol;Acc:MGI:1333853]	2.04	1.02823	0.00310787	0.0178755	yes	up
ENSMUSG00000020650	Bcap29	B cell receptor associated protein 29 [Source:MGI Symbol;Acc:MGI:101917]	2.16	1.11135	0.0031108	0.0178814	yes	up
ENSMUSG00000112249	Gm30262	predicted gene, 30262 [Source:MGI Symbol;Acc:MGI:5589421]	11.389	3.50963	0.00316461	0.0181292	yes	up
ENSMUSG00000054932	Afp	alpha fetoprotein [Source:MGI Symbol;Acc:MGI:87951]	5.905	2.56196	0.00320794	0.0183099	yes	up
ENSMUSG00000061816	Myl1	myosin, light polypeptide 1 [Source:MGI Symbol;Acc:MGI:97269]	6.708	2.7459	0.00326446	0.018553	yes	up
ENSMUSG00000056328	Myh1	myosin, heavy polypeptide 1, skeletal muscle, adult [Source:MGI Symbol;Acc:MGI:1339711]	22.991	4.523	0.00327854	0.0186217	yes	up
ENSMUSG00000033987	Dnah17	dynein, axonemal, heavy chain 17 [Source:MGI Symbol;Acc:MGI:1917176]	3.141	1.65105	0.00336195	0.0190317	yes	up
ENSMUSG00000071478	H2ac7	H2A clustered histone 7 [Source:MGI Symbol;Acc:MGI:2448289]	5.302	2.40662	0.00345165	0.0194803	yes	up
ENSMUSG00000051341	Zfp52	zinc finger protein 52 [Source:MGI Symbol;Acc:MGI:99199]	2.434	1.28316	0.00346115	0.019528	yes	up
ENSMUSG00000042379	Esm1	endothelial cell-specific molecule 1 [Source:MGI Symbol;Acc:MGI:1918940]	4.15	2.05302	0.00359551	0.020158	yes	up
ENSMUSG00000097668	Gm26761	predicted gene, 26761 [Source:MGI Symbol;Acc:MGI:5477255]	2.696	1.43071	0.00368539	0.020563	yes	up
ENSMUSG00000020937	Plcd3	phospholipase C, delta 3 [Source:MGI Symbol;Acc:MGI:107451]	2.001	1.00066	0.00373751	0.0207792	yes	up
ENSMUSG00000035020	Epgn	epithelial mitogen [Source:MGI Symbol;Acc:MGI:1919170]	14.895	3.89676	0.00379687	0.0210339	yes	up
ENSMUSG00000044551	9930012K11Rik	RIKEN cDNA 9930012K11 gene [Source:MGI Symbol;Acc:MGI:2145726]	2.094	1.06646	0.00382314	0.0211669	yes	up
ENSMUSG00000023041	Krt6b	keratin 6B [Source:MGI Symbol;Acc:MGI:1333768]	33.904	5.08338	0.00393649	0.0216467	yes	up
ENSMUSG00000013091	Tmem190	transmembrane protein 190 [Source:MGI Symbol;Acc:MGI:1925302]	3.182	1.66976	0.00398426	0.0218218	yes	up
ENSMUSG00000041012	Cmtm8	CKLF-like MARVEL transmembrane domain containing 8 [Source:MGI Symbol;Acc:MGI:2447167]	2.811	1.49114	0.00401968	0.0219616	yes	up
ENSMUSG00000119118	n-R5s122	nuclear encoded rRNA 5S 122 [Source:NCBI gene (formerly Entrezgene);Acc:100861483]	39.891	5.31799	0.00420371	0.0227934	yes	up
ENSMUSG00000054446	Cpa1	carboxypeptidase A1, pancreatic [Source:MGI Symbol;Acc:MGI:88478]	55.464	5.79348	0.0043245	0.0233195	yes	up
ENSMUSG00000082920	Gm13864	predicted gene 13864 [Source:MGI Symbol;Acc:MGI:3651491]	38.633	5.27178	0.00437899	0.0235249	yes	up
ENSMUSG00000022422	Dscc1	DNA replication and sister chromatid cohesion 1 [Source:MGI Symbol;Acc:MGI:1919357]	2.171	1.11861	0.00451258	0.0241106	yes	up
ENSMUSG00000004709	Cd244a	CD244 molecule A [Source:MGI Symbol;Acc:MGI:109294]	2.235	1.16038	0.00454009	0.0242021	yes	up
ENSMUSG00000042250	Pglyrp4	peptidoglycan recognition protein 4 [Source:MGI Symbol;Acc:MGI:2686324]	40.195	5.32894	0.00456212	0.0243057	yes	up
ENSMUSG00000019971	Cep290	centrosomal protein 290 [Source:MGI Symbol;Acc:MGI:2384917]	2.128	1.08951	0.00464026	0.0246445	yes	up
ENSMUSG00000070360	Amy2a1	amylase 2a1 [Source:MGI Symbol;Acc:MGI:104548]	27.073	4.75881	0.00468465	0.0248237	yes	up
ENSMUSG00000079737	3110001I22Rik	RIKEN cDNA 3110001I22 gene [Source:MGI Symbol;Acc:MGI:1913848]	2.233	1.15893	0.00469468	0.0248558	yes	up
ENSMUSG00000085787	Gm13092	predicted gene 13092 [Source:MGI Symbol;Acc:MGI:3649661]	3.076	1.62128	0.00474588	0.0250627	yes	up
ENSMUSG00000075312	Gm13597	predicted gene 13597 [Source:MGI Symbol;Acc:MGI:3651139]	4.987	2.31811	0.00480714	0.0252931	yes	up
ENSMUSG00000119762	n-R5s139	nuclear encoded rRNA 5S 139 [Source:NCBI gene (formerly Entrezgene);Acc:100861493]	55.128	5.78472	0.00483706	0.0253952	yes	up
ENSMUSG00000116883	Gm49700	predicted gene, 49700 [Source:MGI Symbol;Acc:MGI:6215158]	2.92	1.54604	0.00500218	0.0260765	yes	up
ENSMUSG00000022464	Slc38a4	solute carrier family 38, member 4 [Source:MGI Symbol;Acc:MGI:1916604]	3.267	1.7081	0.00508897	0.0264181	yes	up
ENSMUSG00000045624	Esf1	ESF1 nucleolar pre-rRNA processing protein homolog [Source:MGI Symbol;Acc:MGI:1913830]	2.149	1.10334	0.00543932	0.0278187	yes	up
ENSMUSG00000022773	Ypel1	yippee like 1 [Source:MGI Symbol;Acc:MGI:1913303]	3.175	1.66653	0.00552701	0.0281283	yes	up
ENSMUSG00000095457	Gvin-ps5	GTPase, very large interferon inducible, pseudogene 5 [Source:MGI Symbol;Acc:MGI:3704114]	2.413	1.27094	0.00555542	0.0282421	yes	up
ENSMUSG00000085395	Gm13056	predicted gene 13056 [Source:MGI Symbol;Acc:MGI:3650725]	4.062	2.0221	0.00565972	0.0286396	yes	up
ENSMUSG00000114458	Gm47551	predicted gene, 47551 [Source:MGI Symbol;Acc:MGI:6096569]	6.746	2.75402	0.00590676	0.0295846	yes	up
ENSMUSG00000027022	Xirp2	xin actin-binding repeat containing 2 [Source:MGI Symbol;Acc:MGI:2685198]	49.923	5.64164	0.00595969	0.0297857	yes	up
ENSMUSG00000101028	Gm28723	predicted gene 28723 [Source:MGI Symbol;Acc:MGI:5579429]	9.962	3.31638	0.00608486	0.0303057	yes	up
ENSMUSG00000117655	6720468P15Rik	RIKEN cDNA 6720468P15 gene [Source:MGI Symbol;Acc:MGI:1925323]	3.869	1.95203	0.00609834	0.0303485	yes	up
ENSMUSG00000031372	Trex2	three prime repair exonuclease 2 [Source:MGI Symbol;Acc:MGI:1346343]	5.272	2.39848	0.00622997	0.0308391	yes	up
ENSMUSG00000022176	Rem2	rad and gem related GTP binding protein 2 [Source:MGI Symbol;Acc:MGI:2155260]	3.094	1.62932	0.00639758	0.0314267	yes	up
ENSMUSG00000027115	Kif18a	kinesin family member 18A [Source:MGI Symbol;Acc:MGI:2446977]	2.26	1.17602	0.00670067	0.0326233	yes	up
ENSMUSG00000028528	Dnajc6	DnaJ heat shock protein family (Hsp40) member C6 [Source:MGI Symbol;Acc:MGI:1919935]	3.196	1.67619	0.0067692	0.0328712	yes	up
ENSMUSG00000094319	Igkv4-54	immunoglobulin kappa chain variable 4-54 [Source:MGI Symbol;Acc:MGI:5009821]	8.693	3.11993	0.00677469	0.0328807	yes	up
ENSMUSG00000070572	Trmt112-ps2	tRNA methyltransferase 11-2, pseudogene 2 [Source:MGI Symbol;Acc:MGI:3651720]	2.077	1.05463	0.00681688	0.0330081	yes	up
ENSMUSG00000049690	Nckap5	NCK-associated protein 5 [Source:MGI Symbol;Acc:MGI:2686394]	2.365	1.24189	0.00715867	0.0342891	yes	up
ENSMUSG00000097310	A930038B10Rik	RIKEN cDNA A930038B10 gene [Source:MGI Symbol;Acc:MGI:2443813]	9.792	3.2916	0.00753436	0.0356491	yes	up
ENSMUSG00000045062	Pcdhb7	protocadherin beta 7 [Source:MGI Symbol;Acc:MGI:2136741]	3.962	1.98606	0.00768716	0.036225	yes	up
ENSMUSG00000068115	Ninl	ninein-like [Source:MGI Symbol;Acc:MGI:1925427]	2.453	1.29476	0.00770246	0.036282	yes	up
ENSMUSG00000061991	H2ac10	H2A clustered histone 10 [Source:MGI Symbol;Acc:MGI:2448309]	3.617	1.85478	0.00772588	0.0363572	yes	up
ENSMUSG00000006345	Ggt1	gamma-glutamyltransferase 1 [Source:MGI Symbol;Acc:MGI:95706]	2.667	1.41495	0.0077809	0.0365283	yes	up
ENSMUSG00000020256	Aldh1l2	aldehyde dehydrogenase 1 family, member L2 [Source:MGI Symbol;Acc:MGI:2444680]	2.109	1.07642	0.00784288	0.0367638	yes	up
ENSMUSG00000074677	Sirpb1c	signal-regulatory protein beta 1C [Source:MGI Symbol;Acc:MGI:3807521]	3.912	1.96803	0.00792642	0.0370622	yes	up
ENSMUSG00000074268	Amy2a5	amylase 2a5 [Source:MGI Symbol;Acc:MGI:88020]	23.555	4.55798	0.0080291	0.0374577	yes	up
ENSMUSG00000118053	Gm50244	predicted gene, 50244 [Source:MGI Symbol;Acc:MGI:6303055]	3.006	1.58804	0.00806318	0.0375791	yes	up
ENSMUSG00000113836	Gm3325	predicted gene 3325 [Source:MGI Symbol;Acc:MGI:3781503]	2.868	1.52021	0.00815992	0.0378879	yes	up
ENSMUSG00000014813	Stc1	stanniocalcin 1 [Source:MGI Symbol;Acc:MGI:109131]	3.134	1.64804	0.00851455	0.039193	yes	up
ENSMUSG00000103644	Gm29678	predicted gene, 29678 [Source:MGI Symbol;Acc:MGI:5588837]	34.001	5.08752	0.0085858	0.0394528	yes	up
ENSMUSG00000056856	Jakmip3	janus kinase and microtubule interacting protein 3 [Source:MGI Symbol;Acc:MGI:1921254]	3.911	1.96736	0.00875747	0.0400738	yes	up
ENSMUSG00000098037	Gm7765	predicted gene 7765 [Source:MGI Symbol;Acc:MGI:3645843]	2.358	1.23726	0.00878749	0.0401817	yes	up
ENSMUSG00000118252	Gm5521	predicted gene 5521 [Source:MGI Symbol;Acc:MGI:3645827]	4.92	2.29859	0.00878753	0.0401817	yes	up
ENSMUSG00000040726	Hesx1	homeobox gene expressed in ES cells [Source:MGI Symbol;Acc:MGI:96071]	7.837	2.97031	0.00885208	0.0403779	yes	up
ENSMUSG00000090534	Gm4675	predicted gene 4675 [Source:MGI Symbol;Acc:MGI:3782856]	2.799	1.48476	0.00897812	0.0407809	yes	up
ENSMUSG00000005339	Fcer1a	Fc receptor, IgE, high affinity I, alpha polypeptide [Source:MGI Symbol;Acc:MGI:95494]	15.163	3.92247	0.00906632	0.0410175	yes	up
ENSMUSG00000028197	Col24a1	collagen, type XXIV, alpha 1 [Source:MGI Symbol;Acc:MGI:1918605]	2.008	1.00565	0.0090671	0.0410175	yes	up
ENSMUSG00000056643	Chst13	carbohydrate sulfotransferase 13 [Source:MGI Symbol;Acc:MGI:1919047]	3.64	1.86398	0.00937002	0.0419603	yes	up
ENSMUSG00000094006	Igkv4-59	immunoglobulin kappa variable 4-59 [Source:MGI Symbol;Acc:MGI:3646808]	4.501	2.17013	0.0093954	0.0420292	yes	up
ENSMUSG00000116951	Gm49756	predicted gene, 49756 [Source:MGI Symbol;Acc:MGI:6215257]	5.269	2.39766	0.00966859	0.0429467	yes	up
ENSMUSG00000113691	Gm38699	predicted gene, 38699 [Source:MGI Symbol;Acc:MGI:5621584]	2.58	1.36736	0.0096894	0.0429879	yes	up
ENSMUSG00000097814	Panct2	pluripotency-associated noncoding transcript 2 [Source:MGI Symbol;Acc:MGI:3643517]	4.703	2.23353	0.00986834	0.0436703	yes	up
ENSMUSG00000030162	Olr1	oxidized low density lipoprotein (lectin-like) receptor 1 [Source:MGI Symbol;Acc:MGI:1261434]	22.494	4.49148	0.00988942	0.0437297	yes	up
ENSMUSG00000083618	Gm11771	predicted gene 11771 [Source:MGI Symbol;Acc:MGI:3652201]	2.567	1.35997	0.00997596	0.0440184	yes	up
ENSMUSG00000107092	Gm7993	predicted gene 7993 [Source:MGI Symbol;Acc:MGI:3647399]	6.659	2.7352	0.0102694	0.0450202	yes	up
ENSMUSG00000026580	Selp	selectin, platelet [Source:MGI Symbol;Acc:MGI:98280]	2.288	1.19414	0.0104136	0.045588	yes	up
ENSMUSG00000000182	Fgf23	fibroblast growth factor 23 [Source:MGI Symbol;Acc:MGI:1891427]	47.345	5.56515	0.0107235	0.0466545	yes	up
ENSMUSG00000114154	Gm48597	predicted gene, 48597 [Source:MGI Symbol;Acc:MGI:6098174]	8.06	3.01072	0.0108965	0.0472637	yes	up
ENSMUSG00000078759	Scgb1b7	secretoglobin, family 1B, member 7 [Source:MGI Symbol;Acc:MGI:3643480]	34.568	5.11136	0.0110622	0.047849	yes	up
ENSMUSG00000044313	Mab21l3	mab-21-like 3 [Source:MGI Symbol;Acc:MGI:2446273]	3.186	1.67163	0.0111878	0.0482915	yes	up
ENSMUSG00000085705	Gm16046	predicted gene 16046 [Source:MGI Symbol;Acc:MGI:3802093]	2.604	1.38088	0.011219	0.0484149	yes	up
ENSMUSG00000100599	1700120C14Rik	RIKEN cDNA 1700120C14 gene [Source:MGI Symbol;Acc:MGI:1920850]	4.692	2.23021	0.0112353	0.0484739	yes	up
ENSMUSG00000076665	Ighv7-1	immunoglobulin heavy variable 7-1 [Source:MGI Symbol;Acc:MGI:4439622]	14.911	3.89833	0.0113601	0.0488767	yes	up
ENSMUSG00000029830	Svopl	SV2 related protein homolog (rat)-like [Source:MGI Symbol;Acc:MGI:2444335]	2.352	1.23383	0.0114613	0.0492098	yes	up
ENSMUSG00000030792	Dkkl1	dickkopf-like 1 [Source:MGI Symbol;Acc:MGI:1354963]	4.301	2.10475	0.0114828	0.0492501	yes	up
ENSMUSG00000029678	Hyal5	hyaluronoglucosaminidase 5 [Source:MGI Symbol;Acc:MGI:1921718]	35.82	5.1627	0.0114935	0.0492801	yes	up
ENSMUSG00000087291	Gm11946	predicted gene 11946 [Source:MGI Symbol;Acc:MGI:3650071]	0.042	-4.57797	7.56838e-45	1.28298e-41	yes	down
ENSMUSG00000067818	Myl9	myosin, light polypeptide 9, regulatory [Source:MGI Symbol;Acc:MGI:2138915]	0.193	-2.3731	8.13952e-43	1.16752e-39	yes	down
ENSMUSG00000028464	Tpm2	tropomyosin 2, beta [Source:MGI Symbol;Acc:MGI:98810]	0.203	-2.29888	1.65034e-37	1.92337e-34	yes	down
ENSMUSG00000059430	Actg2	actin, gamma 2, smooth muscle, enteric [Source:MGI Symbol;Acc:MGI:104589]	0.181	-2.46657	2.63226e-37	2.88728e-34	yes	down
ENSMUSG00000018830	Myh11	myosin, heavy polypeptide 11, smooth muscle [Source:MGI Symbol;Acc:MGI:102643]	0.204	-2.29241	1.34525e-34	1.32026e-31	yes	down
ENSMUSG00000026414	Tnnt2	troponin T2, cardiac [Source:MGI Symbol;Acc:MGI:104597]	0.166	-2.59373	2.02372e-34	1.79696e-31	yes	down
ENSMUSG00000035783	Acta2	actin, alpha 2, smooth muscle, aorta [Source:MGI Symbol;Acc:MGI:87909]	0.223	-2.16358	6.07326e-33	5.14764e-30	yes	down
ENSMUSG00000107992	Gm44223	predicted gene, 44223 [Source:MGI Symbol;Acc:MGI:5690615]	0.18	-2.47359	7.23512e-32	5.62139e-29	yes	down
ENSMUSG00000032085	Tagln	transgelin [Source:MGI Symbol;Acc:MGI:106012]	0.201	-2.31255	2.19905e-31	1.64023e-28	yes	down
ENSMUSG00000020439	Smtn	smoothelin [Source:MGI Symbol;Acc:MGI:1354727]	0.225	-2.15236	6.0713e-31	4.04327e-28	yes	down
ENSMUSG00000028989	Angptl7	angiopoietin-like 7 [Source:MGI Symbol;Acc:MGI:3605801]	0.05	-4.32792	7.5723e-30	4.55486e-27	yes	down
ENSMUSG00000021032	Ngb	neuroglobin [Source:MGI Symbol;Acc:MGI:2151886]	0.102	-3.28832	7.20293e-29	4.19728e-26	yes	down
ENSMUSG00000040808	S100g	S100 calcium binding protein G [Source:MGI Symbol;Acc:MGI:104528]	0.052	-4.26403	4.48337e-28	2.45886e-25	yes	down
ENSMUSG00000040181	Fmo1	flavin containing monooxygenase 1 [Source:MGI Symbol;Acc:MGI:1310002]	0.119	-3.06793	1.84494e-26	9.298e-24	yes	down
ENSMUSG00000001270	Ckb	creatine kinase, brain [Source:MGI Symbol;Acc:MGI:88407]	0.264	-1.92277	7.67822e-26	3.57939e-23	yes	down
ENSMUSG00000026421	Csrp1	cysteine and glycine-rich protein 1 [Source:MGI Symbol;Acc:MGI:88549]	0.256	-1.96696	8.23661e-26	3.74605e-23	yes	down
ENSMUSG00000026208	Des	desmin [Source:MGI Symbol;Acc:MGI:94885]	0.171	-2.547	8.64231e-26	3.77268e-23	yes	down
ENSMUSG00000055322	Tns1	tensin 1 [Source:MGI Symbol;Acc:MGI:104552]	0.217	-2.20504	1.75396e-25	7.43319e-23	yes	down
ENSMUSG00000031328	Flna	filamin, alpha [Source:MGI Symbol;Acc:MGI:95556]	0.256	-1.96451	1.01172e-24	3.85013e-22	yes	down
ENSMUSG00000062760	Shisal1	shisa like 1 [Source:MGI Symbol;Acc:MGI:1919551]	0.117	-3.09191	1.13823e-24	4.24493e-22	yes	down
ENSMUSG00000027318	Adam33	a disintegrin and metallopeptidase domain 33 [Source:MGI Symbol;Acc:MGI:1341813]	0.077	-3.70777	2.11817e-24	7.74461e-22	yes	down
ENSMUSG00000033308	Dpyd	dihydropyrimidine dehydrogenase [Source:MGI Symbol;Acc:MGI:2139667]	0.133	-2.90811	1.06025e-23	3.80201e-21	yes	down
ENSMUSG00000055632	Hmcn2	hemicentin 2 [Source:MGI Symbol;Acc:MGI:2677838]	0.193	-2.37526	3.30529e-23	1.14137e-20	yes	down
ENSMUSG00000030409	Dmpk	dystrophia myotonica-protein kinase [Source:MGI Symbol;Acc:MGI:94906]	0.256	-1.96607	3.66063e-23	1.24109e-20	yes	down
ENSMUSG00000034842	Art3	ADP-ribosyltransferase 3 [Source:MGI Symbol;Acc:MGI:1202729]	0.182	-2.45512	1.22804e-22	3.88124e-20	yes	down
ENSMUSG00000031636	Pdlim3	PDZ and LIM domain 3 [Source:MGI Symbol;Acc:MGI:1859274]	0.211	-2.24564	1.48983e-22	4.63016e-20	yes	down
ENSMUSG00000024395	Lims2	LIM and senescent cell antigen like domains 2 [Source:MGI Symbol;Acc:MGI:2385067]	0.203	-2.30275	3.23856e-22	9.74023e-20	yes	down
ENSMUSG00000032122	Slc37a2	solute carrier family 37 (glycerol-3-phosphate transporter), member 2 [Source:MGI Symbol;Acc:MGI:1929693]	0.114	-3.13632	7.31321e-22	2.16459e-19	yes	down
ENSMUSG00000029309	Sparcl1	SPARC-like 1 [Source:MGI Symbol;Acc:MGI:108110]	0.299	-1.74289	7.88389e-22	2.26171e-19	yes	down
ENSMUSG00000037166	Ppp1r14a	protein phosphatase 1, regulatory inhibitor subunit 14A [Source:MGI Symbol;Acc:MGI:1931139]	0.257	-1.9585	6.65213e-21	1.74707e-18	yes	down
ENSMUSG00000021200	Asb2	ankyrin repeat and SOCS box-containing 2 [Source:MGI Symbol;Acc:MGI:1929743]	0.232	-2.10836	2.88623e-20	7.37253e-18	yes	down
ENSMUSG00000090223	Pcp4	Purkinje cell protein 4 [Source:MGI Symbol;Acc:MGI:97509]	0.139	-2.84207	3.4745e-20	8.75526e-18	yes	down
ENSMUSG00000024049	Myom1	myomesin 1 [Source:MGI Symbol;Acc:MGI:1341430]	0.166	-2.59381	7.42978e-20	1.79677e-17	yes	down
ENSMUSG00000004031	Brinp2	bone morphogenic protein/retinoic acid inducible neural-specific 2 [Source:MGI Symbol;Acc:MGI:2443333]	0.132	-2.91874	7.51585e-20	1.79677e-17	yes	down
ENSMUSG00000055827	Gsdmc3	gasdermin C3 [Source:MGI Symbol;Acc:MGI:3580656]	0.279	-1.84133	7.87926e-20	1.8598e-17	yes	down
ENSMUSG00000001349	Cnn1	calponin 1 [Source:MGI Symbol;Acc:MGI:104979]	0.233	-2.10376	1.0053e-19	2.34322e-17	yes	down
ENSMUSG00000019326	Aoc3	amine oxidase, copper containing 3 [Source:MGI Symbol;Acc:MGI:1306797]	0.281	-1.83015	2.27938e-19	5.12091e-17	yes	down
ENSMUSG00000068699	Flnc	filamin C, gamma [Source:MGI Symbol;Acc:MGI:95557]	0.245	-2.02703	2.47049e-19	5.4842e-17	yes	down
ENSMUSG00000063430	Wscd2	WSC domain containing 2 [Source:MGI Symbol;Acc:MGI:2445030]	0.183	-2.45093	2.61133e-19	5.72865e-17	yes	down
ENSMUSG00000031543	Ank1	ankyrin 1, erythroid [Source:MGI Symbol;Acc:MGI:88024]	0.157	-2.66727	4.72921e-19	1.02541e-16	yes	down
ENSMUSG00000051726	Kcnf1	potassium voltage-gated channel, subfamily F, member 1 [Source:MGI Symbol;Acc:MGI:2687399]	0.231	-2.11522	6.52654e-19	1.39885e-16	yes	down
ENSMUSG00000034936	Arl4d	ADP-ribosylation factor-like 4D [Source:MGI Symbol;Acc:MGI:1933155]	0.124	-3.00884	7.04718e-19	1.49328e-16	yes	down
ENSMUSG00000073557	Ppp1r12b	protein phosphatase 1, regulatory subunit 12B [Source:MGI Symbol;Acc:MGI:1916417]	0.224	-2.15569	9.24959e-19	1.91641e-16	yes	down
ENSMUSG00000037254	Itih2	inter-alpha trypsin inhibitor, heavy chain 2 [Source:MGI Symbol;Acc:MGI:96619]	0.142	-2.81695	5.14563e-18	9.79087e-16	yes	down
ENSMUSG00000020081	Tacr2	tachykinin receptor 2 [Source:MGI Symbol;Acc:MGI:98477]	0.193	-2.37446	5.42572e-18	1.02195e-15	yes	down
ENSMUSG00000018566	Slc2a4	solute carrier family 2 (facilitated glucose transporter), member 4 [Source:MGI Symbol;Acc:MGI:95758]	0.264	-1.91934	6.45298e-18	1.20329e-15	yes	down
ENSMUSG00000017817	Jph2	junctophilin 2 [Source:MGI Symbol;Acc:MGI:1891496]	0.231	-2.11409	6.91331e-18	1.27636e-15	yes	down
ENSMUSG00000056596	Trnp1	TMF1-regulated nuclear protein 1 [Source:MGI Symbol;Acc:MGI:1916789]	0.184	-2.44485	7.10856e-18	1.29954e-15	yes	down
ENSMUSG00000037126	Psd	pleckstrin and Sec7 domain containing [Source:MGI Symbol;Acc:MGI:1920978]	0.26	-1.9431	1.02309e-17	1.83437e-15	yes	down
ENSMUSG00000032387	Rbpms2	RNA binding protein with multiple splicing 2 [Source:MGI Symbol;Acc:MGI:1919223]	0.209	-2.25644	1.13663e-17	2.01855e-15	yes	down
ENSMUSG00000052957	Gas1	growth arrest specific 1 [Source:MGI Symbol;Acc:MGI:95655]	0.278	-1.84709	2.17799e-17	3.76046e-15	yes	down
ENSMUSG00000053963	Stum	mechanosensory transduction mediator [Source:MGI Symbol;Acc:MGI:2138735]	0.258	-1.95539	3.01559e-17	5.06592e-15	yes	down
ENSMUSG00000021567	Nkd2	naked cuticle 2 [Source:MGI Symbol;Acc:MGI:1919543]	0.176	-2.50293	3.48129e-17	5.74474e-15	yes	down
ENSMUSG00000022840	Adcy5	adenylate cyclase 5 [Source:MGI Symbol;Acc:MGI:99673]	0.245	-2.03184	5.07479e-17	8.22867e-15	yes	down
ENSMUSG00000060224	Pyroxd2	pyridine nucleotide-disulphide oxidoreductase domain 2 [Source:MGI Symbol;Acc:MGI:1921830]	0.19	-2.39757	5.30235e-17	8.52353e-15	yes	down
ENSMUSG00000044345	Marveld1	MARVEL (membrane-associating) domain containing 1 [Source:MGI Symbol;Acc:MGI:2147570]	0.308	-1.70084	1.01305e-16	1.57419e-14	yes	down
ENSMUSG00000001823	Hoxd12	homeobox D12 [Source:MGI Symbol;Acc:MGI:96204]	0.179	-2.47932	1.20995e-16	1.86462e-14	yes	down
ENSMUSG00000026207	Speg	SPEG complex locus [Source:MGI Symbol;Acc:MGI:109282]	0.244	-2.03505	1.49152e-16	2.22499e-14	yes	down
ENSMUSG00000022803	Popdc2	popeye domain containing 2 [Source:MGI Symbol;Acc:MGI:1930150]	0.249	-2.00622	2.43528e-16	3.57565e-14	yes	down
ENSMUSG00000026463	Atp2b4	ATPase, Ca++ transporting, plasma membrane 4 [Source:MGI Symbol;Acc:MGI:88111]	0.254	-1.97867	2.56531e-16	3.73714e-14	yes	down
ENSMUSG00000030711	Sult1a1	sulfotransferase family 1A, phenol-preferring, member 1 [Source:MGI Symbol;Acc:MGI:102896]	0.21	-2.252	3.43373e-16	4.81419e-14	yes	down
ENSMUSG00000030554	Synm	synemin, intermediate filament protein [Source:MGI Symbol;Acc:MGI:2661187]	0.211	-2.24626	4.87458e-16	6.78331e-14	yes	down
ENSMUSG00000033207	Mamdc2	MAM domain containing 2 [Source:MGI Symbol;Acc:MGI:1918988]	0.221	-2.17527	8.28981e-16	1.12832e-13	yes	down
ENSMUSG00000030782	Tgfb1i1	transforming growth factor beta 1 induced transcript 1 [Source:MGI Symbol;Acc:MGI:102784]	0.303	-1.72337	9.70102e-16	1.31083e-13	yes	down
ENSMUSG00000041731	Pgm5	phosphoglucomutase 5 [Source:MGI Symbol;Acc:MGI:1925668]	0.303	-1.72267	1.15221e-15	1.5457e-13	yes	down
ENSMUSG00000019254	Ppp1r12c	protein phosphatase 1, regulatory subunit 12C [Source:MGI Symbol;Acc:MGI:1924258]	0.344	-1.53947	1.33237e-15	1.77462e-13	yes	down
ENSMUSG00000022836	Mylk	myosin, light polypeptide kinase [Source:MGI Symbol;Acc:MGI:894806]	0.257	-1.96006	1.64892e-15	2.18066e-13	yes	down
ENSMUSG00000048096	Lmod1	leiomodin 1 (smooth muscle) [Source:MGI Symbol;Acc:MGI:2135671]	0.327	-1.61193	2.17666e-15	2.85832e-13	yes	down
ENSMUSG00000002831	Plin4	perilipin 4 [Source:MGI Symbol;Acc:MGI:1929709]	0.2	-2.32524	3.40952e-15	4.29577e-13	yes	down
ENSMUSG00000029436	Mmp17	matrix metallopeptidase 17 [Source:MGI Symbol;Acc:MGI:1346076]	0.233	-2.10326	4.42621e-15	5.46593e-13	yes	down
ENSMUSG00000050315	Synpo2	synaptopodin 2 [Source:MGI Symbol;Acc:MGI:2153070]	0.205	-2.28717	5.09456e-15	6.24988e-13	yes	down
ENSMUSG00000084174	Sycn	syncollin [Source:MGI Symbol;Acc:MGI:1915666]	0.235	-2.09058	5.48294e-15	6.68238e-13	yes	down
ENSMUSG00000006221	Hspb7	heat shock protein family, member 7 (cardiovascular) [Source:MGI Symbol;Acc:MGI:1352494]	0.233	-2.10395	8.91933e-15	1.07999e-12	yes	down
ENSMUSG00000024236	Svil	supervillin [Source:MGI Symbol;Acc:MGI:2147319]	0.336	-1.57273	1.59821e-14	1.91038e-12	yes	down
ENSMUSG00000020926	Adam11	a disintegrin and metallopeptidase domain 11 [Source:MGI Symbol;Acc:MGI:1098667]	0.165	-2.59788	2.83837e-14	3.30795e-12	yes	down
ENSMUSG00000037206	Islr	immunoglobulin superfamily containing leucine-rich repeat [Source:MGI Symbol;Acc:MGI:1349645]	0.252	-1.98986	3.09735e-14	3.54333e-12	yes	down
ENSMUSG00000032060	Cryab	crystallin, alpha B [Source:MGI Symbol;Acc:MGI:88516]	0.251	-1.99266	5.95165e-14	6.56689e-12	yes	down
ENSMUSG00000040841	Six5	sine oculis-related homeobox 5 [Source:MGI Symbol;Acc:MGI:106220]	0.307	-1.70471	7.44277e-14	8.16385e-12	yes	down
ENSMUSG00000042254	Cilp	cartilage intermediate layer protein, nucleotide pyrophosphohydrolase [Source:MGI Symbol;Acc:MGI:2444507]	0.156	-2.68141	8.00336e-14	8.7274e-12	yes	down
ENSMUSG00000023336	Wfdc1	WAP four-disulfide core domain 1 [Source:MGI Symbol;Acc:MGI:1915116]	0.289	-1.78986	9.14217e-14	9.91128e-12	yes	down
ENSMUSG00000005611	Irag1	inositol 1,4,5-triphosphate receptor associated 1 [Source:MGI Symbol;Acc:MGI:1338023]	0.291	-1.77886	1.13127e-13	1.1918e-11	yes	down
ENSMUSG00000041548	Hspb8	heat shock protein 8 [Source:MGI Symbol;Acc:MGI:2135756]	0.323	-1.63099	2.27887e-13	2.36078e-11	yes	down
ENSMUSG00000025743	Sdc3	syndecan 3 [Source:MGI Symbol;Acc:MGI:1349163]	0.305	-1.71195	2.97546e-13	3.03188e-11	yes	down
ENSMUSG00000029188	Slc34a2	solute carrier family 34 (sodium phosphate), member 2 [Source:MGI Symbol;Acc:MGI:1342284]	0.164	-2.6119	3.08124e-13	3.1226e-11	yes	down
ENSMUSG00000015745	Plekho1	pleckstrin homology domain containing, family O member 1 [Source:MGI Symbol;Acc:MGI:1914470]	0.301	-1.73067	3.27425e-13	3.30026e-11	yes	down
ENSMUSG00000013419	Zfp651	zinc finger protein 651 [Source:MGI Symbol;Acc:MGI:2670992]	0.301	-1.72995	4.06633e-13	4.07661e-11	yes	down
ENSMUSG00000036052	Dnajb5	DnaJ heat shock protein family (Hsp40) member B5 [Source:MGI Symbol;Acc:MGI:1930018]	0.333	-1.58435	4.43402e-13	4.35164e-11	yes	down
ENSMUSG00000051652	Lrrc3	leucine rich repeat containing 3 [Source:MGI Symbol;Acc:MGI:2447899]	0.176	-2.50634	4.9931e-13	4.87467e-11	yes	down
ENSMUSG00000027316	Gfra4	glial cell line derived neurotrophic factor family receptor alpha 4 [Source:MGI Symbol;Acc:MGI:1341873]	0.203	-2.30088	5.26912e-13	5.09085e-11	yes	down
ENSMUSG00000050503	Fbxl22	F-box and leucine-rich repeat protein 22 [Source:MGI Symbol;Acc:MGI:1921415]	0.335	-1.57814	5.78426e-13	5.53123e-11	yes	down
ENSMUSG00000004631	Sgce	sarcoglycan, epsilon [Source:MGI Symbol;Acc:MGI:1329042]	0.321	-1.64001	6.65184e-13	6.32842e-11	yes	down
ENSMUSG00000020183	Cpm	carboxypeptidase M [Source:MGI Symbol;Acc:MGI:1917824]	0.351	-1.50919	7.40351e-13	7.00778e-11	yes	down
ENSMUSG00000054999	Naaladl1	N-acetylated alpha-linked acidic dipeptidase-like 1 [Source:MGI Symbol;Acc:MGI:2685810]	0.191	-2.38988	7.54469e-13	7.10534e-11	yes	down
ENSMUSG00000004044	Cavin1	caveolae associated 1 [Source:MGI Symbol;Acc:MGI:1277968]	0.348	-1.52393	9.66721e-13	9.01323e-11	yes	down
ENSMUSG00000024112	Cacna1h	calcium channel, voltage-dependent, T type, alpha 1H subunit [Source:MGI Symbol;Acc:MGI:1928842]	0.334	-1.58191	1.03409e-12	9.59337e-11	yes	down
ENSMUSG00000020160	Meis1	Meis homeobox 1 [Source:MGI Symbol;Acc:MGI:104717]	0.255	-1.96894	1.09659e-12	1.01229e-10	yes	down
ENSMUSG00000009394	Syn2	synapsin II [Source:MGI Symbol;Acc:MGI:103020]	0.266	-1.90895	1.36112e-12	1.24416e-10	yes	down
ENSMUSG00000037335	Hand1	heart and neural crest derivatives expressed 1 [Source:MGI Symbol;Acc:MGI:103577]	0.205	-2.28486	1.91323e-12	1.69886e-10	yes	down
ENSMUSG00000046329	Slc25a23	solute carrier family 25 (mitochondrial carrier; phosphate carrier), member 23 [Source:MGI Symbol;Acc:MGI:1914222]	0.315	-1.66848	1.9517e-12	1.7248e-10	yes	down
ENSMUSG00000036570	Fxyd1	FXYD domain-containing ion transport regulator 1 [Source:MGI Symbol;Acc:MGI:1889273]	0.307	-1.70224	2.1559e-12	1.89628e-10	yes	down
ENSMUSG00000038193	Hand2	heart and neural crest derivatives expressed 2 [Source:MGI Symbol;Acc:MGI:103580]	0.347	-1.52572	2.37614e-12	2.07021e-10	yes	down
ENSMUSG00000098098	Bvht	braveheart long non-coding RNA [Source:MGI Symbol;Acc:MGI:5434104]	0.199	-2.32987	2.54976e-12	2.20117e-10	yes	down
ENSMUSG00000005373	Mlxipl	MLX interacting protein-like [Source:MGI Symbol;Acc:MGI:1927999]	0.281	-1.83104	2.9337e-12	2.50939e-10	yes	down
ENSMUSG00000006342	Susd2	sushi domain containing 2 [Source:MGI Symbol;Acc:MGI:1918983]	0.288	-1.79617	3.00858e-12	2.56169e-10	yes	down
ENSMUSG00000096852	Cyp2d12	cytochrome P450, family 2, subfamily d, polypeptide 12 [Source:MGI Symbol;Acc:MGI:88604]	0.167	-2.57864	3.08334e-12	2.61341e-10	yes	down
ENSMUSG00000021268	Meg3	maternally expressed 3 [Source:MGI Symbol;Acc:MGI:1202886]	0.155	-2.69164	3.24511e-12	2.73808e-10	yes	down
ENSMUSG00000063873	Slc24a3	solute carrier family 24 (sodium/potassium/calcium exchanger), member 3 [Source:MGI Symbol;Acc:MGI:2137513]	0.364	-1.45933	3.40623e-12	2.83553e-10	yes	down
ENSMUSG00000031070	Mrgprf	MAS-related GPR, member F [Source:MGI Symbol;Acc:MGI:2384823]	0.301	-1.73046	3.44405e-12	2.85428e-10	yes	down
ENSMUSG00000032366	Tpm1	tropomyosin 1, alpha [Source:MGI Symbol;Acc:MGI:98809]	0.395	-1.33919	4.2273e-12	3.4879e-10	yes	down
ENSMUSG00000002012	Pnck	pregnancy upregulated non-ubiquitously expressed CaM kinase [Source:MGI Symbol;Acc:MGI:1347357]	0.241	-2.05126	4.88999e-12	3.94734e-10	yes	down
ENSMUSG00000095649	Gvin-ps3	GTPase, very large interferon inducible, pseudogene 3 [Source:MGI Symbol;Acc:MGI:3703149]	0.359	-1.47675	5.39817e-12	4.33878e-10	yes	down
ENSMUSG00000053297	AI854703	expressed sequence AI854703 [Source:MGI Symbol;Acc:MGI:2141510]	0.404	-1.30686	6.47281e-12	5.18019e-10	yes	down
ENSMUSG00000033763	Mtss2	MTSS I-BAR domain containing 2 [Source:MGI Symbol;Acc:MGI:3039591]	0.291	-1.77875	6.5685e-12	5.23431e-10	yes	down
ENSMUSG00000031565	Fgfr1	fibroblast growth factor receptor 1 [Source:MGI Symbol;Acc:MGI:95522]	0.338	-1.56606	7.62414e-12	5.99862e-10	yes	down
ENSMUSG00000030246	Ldhb	lactate dehydrogenase B [Source:MGI Symbol;Acc:MGI:96763]	0.338	-1.56306	8.75987e-12	6.83453e-10	yes	down
ENSMUSG00000097336	Fendrr	Foxf1 adjacent non-coding developmental regulatory RNA [Source:MGI Symbol;Acc:MGI:1916040]	0.178	-2.48817	8.9796e-12	6.97677e-10	yes	down
ENSMUSG00000031273	Col4a6	collagen, type IV, alpha 6 [Source:MGI Symbol;Acc:MGI:2152695]	0.187	-2.41628	1.05099e-11	8.09827e-10	yes	down
ENSMUSG00000036854	Hspb6	heat shock protein, alpha-crystallin-related, B6 [Source:MGI Symbol;Acc:MGI:2685325]	0.296	-1.75603	1.22234e-11	9.37979e-10	yes	down
ENSMUSG00000022425	Enpp2	ectonucleotide pyrophosphatase/phosphodiesterase 2 [Source:MGI Symbol;Acc:MGI:1321390]	0.224	-2.15629	1.31e-11	9.97043e-10	yes	down
ENSMUSG00000117338	Gm49804	predicted gene, 49804 [Source:MGI Symbol;Acc:MGI:6270466]	0.163	-2.62101	1.49326e-11	1.12732e-09	yes	down
ENSMUSG00000037989	Wnk2	WNK lysine deficient protein kinase 2 [Source:MGI Symbol;Acc:MGI:1922857]	0.339	-1.56049	1.49944e-11	1.12742e-09	yes	down
ENSMUSG00000061808	Ttr	transthyretin [Source:MGI Symbol;Acc:MGI:98865]	0.288	-1.79438	1.79711e-11	1.34581e-09	yes	down
ENSMUSG00000039323	Igfbp2	insulin-like growth factor binding protein 2 [Source:MGI Symbol;Acc:MGI:96437]	0.135	-2.88574	1.80617e-11	1.34719e-09	yes	down
ENSMUSG00000025348	Itga7	integrin alpha 7 [Source:MGI Symbol;Acc:MGI:102700]	0.382	-1.39	2.20786e-11	1.64024e-09	yes	down
ENSMUSG00000092274	Neat1	nuclear paraspeckle assembly transcript 1 (non-protein coding) [Source:MGI Symbol;Acc:MGI:1914211]	0.32	-1.64514	2.30346e-11	1.70447e-09	yes	down
ENSMUSG00000042485	Mustn1	musculoskeletal, embryonic nuclear protein 1 [Source:MGI Symbol;Acc:MGI:1913425]	0.407	-1.2971	2.50412e-11	1.84562e-09	yes	down
ENSMUSG00000085396	Firre	functional intergenic repeating RNA element [Source:MGI Symbol;Acc:MGI:2147989]	0.282	-1.82468	3.08078e-11	2.24404e-09	yes	down
ENSMUSG00000025006	Sorbs1	sorbin and SH3 domain containing 1 [Source:MGI Symbol;Acc:MGI:700014]	0.353	-1.50168	4.06403e-11	2.92594e-09	yes	down
ENSMUSG00000019467	Arhgef25	Rho guanine nucleotide exchange factor (GEF) 25 [Source:MGI Symbol;Acc:MGI:1277173]	0.362	-1.4669	4.21433e-11	3.02248e-09	yes	down
ENSMUSG00000025316	Banp	BTG3 associated nuclear protein [Source:MGI Symbol;Acc:MGI:1889023]	0.256	-1.96675	4.64428e-11	3.31808e-09	yes	down
ENSMUSG00000032911	Cspg4	chondroitin sulfate proteoglycan 4 [Source:MGI Symbol;Acc:MGI:2153093]	0.34	-1.55753	5.53698e-11	3.91091e-09	yes	down
ENSMUSG00000086427	Hoxa11os	homeobox A11, opposite strand [Source:MGI Symbol;Acc:MGI:107208]	0.403	-1.31005	5.62034e-11	3.95481e-09	yes	down
ENSMUSG00000078794	Dact3	dishevelled-binding antagonist of beta-catenin 3 [Source:MGI Symbol;Acc:MGI:3654828]	0.257	-1.9583	6.36977e-11	4.43198e-09	yes	down
ENSMUSG00000028469	Npr2	natriuretic peptide receptor 2 [Source:MGI Symbol;Acc:MGI:97372]	0.321	-1.64145	6.95762e-11	4.823e-09	yes	down
ENSMUSG00000090086	AI480526	expressed sequence AI480526 [Source:MGI Symbol;Acc:MGI:2140910]	0.172	-2.53761	8.11327e-11	5.60326e-09	yes	down
ENSMUSG00000051331	Cacna1c	calcium channel, voltage-dependent, L type, alpha 1C subunit [Source:MGI Symbol;Acc:MGI:103013]	0.29	-1.78752	8.55532e-11	5.88676e-09	yes	down
ENSMUSG00000085645	Hoxb5os	homeobox B5 and homeobox B6, opposite strand [Source:MGI Symbol;Acc:MGI:1922645]	0.206	-2.2765	8.8181e-11	6.00114e-09	yes	down
ENSMUSG00000074882	Cyp2c68	cytochrome P450, family 2, subfamily c, polypeptide 68 [Source:MGI Symbol;Acc:MGI:3612287]	0.328	-1.60976	9.80365e-11	6.64759e-09	yes	down
ENSMUSG00000092341	Malat1	metastasis associated lung adenocarcinoma transcript 1 (non-coding RNA) [Source:MGI Symbol;Acc:MGI:1919539]	0.266	-1.91093	9.84508e-11	6.6515e-09	yes	down
ENSMUSG00000024063	Lbh	limb-bud and heart [Source:MGI Symbol;Acc:MGI:1925139]	0.345	-1.53601	1.13803e-10	7.66096e-09	yes	down
ENSMUSG00000017723	Wfdc2	WAP four-disulfide core domain 2 [Source:MGI Symbol;Acc:MGI:1914951]	0.396	-1.33573	1.192e-10	7.9954e-09	yes	down
ENSMUSG00000040852	Plekhh2	pleckstrin homology domain containing, family H (with MyTH4 domain) member 2 [Source:MGI Symbol;Acc:MGI:2146813]	0.339	-1.56185	1.42494e-10	9.48961e-09	yes	down
ENSMUSG00000041577	Prelp	proline arginine-rich end leucine-rich repeat [Source:MGI Symbol;Acc:MGI:2151110]	0.397	-1.33413	1.44187e-10	9.54534e-09	yes	down
ENSMUSG00000040170	Fmo2	flavin containing monooxygenase 2 [Source:MGI Symbol;Acc:MGI:1916776]	0.265	-1.91397	1.51869e-10	9.94237e-09	yes	down
ENSMUSG00000033327	Tnxb	tenascin XB [Source:MGI Symbol;Acc:MGI:1932137]	0.262	-1.93379	1.51959e-10	9.94237e-09	yes	down
ENSMUSG00000021943	Gdf10	growth differentiation factor 10 [Source:MGI Symbol;Acc:MGI:95684]	0.148	-2.75773	1.55029e-10	1.01078e-08	yes	down
ENSMUSG00000052889	Prkcb	protein kinase C, beta [Source:MGI Symbol;Acc:MGI:97596]	0.214	-2.22228	1.73935e-10	1.12617e-08	yes	down
ENSMUSG00000034160	Ogt	O-linked N-acetylglucosamine (GlcNAc) transferase (UDP-N-acetylglucosamine:polypeptide-N-acetylglucosaminyl transferase) [Source:MGI Symbol;Acc:MGI:1339639]	0.349	-1.51748	1.78009e-10	1.14067e-08	yes	down
ENSMUSG00000010311	Optc	opticin [Source:MGI Symbol;Acc:MGI:2151113]	0.2	-2.32438	1.88348e-10	1.19868e-08	yes	down
ENSMUSG00000039199	Zdhhc1	zinc finger, DHHC domain containing 1 [Source:MGI Symbol;Acc:MGI:1918046]	0.357	-1.48559	1.95544e-10	1.2382e-08	yes	down
ENSMUSG00000035969	Rusc2	RUN and SH3 domain containing 2 [Source:MGI Symbol;Acc:MGI:2140371]	0.346	-1.53263	2.03465e-10	1.28176e-08	yes	down
ENSMUSG00000032028	Nxpe2	neurexophilin and PC-esterase domain family, member 2 [Source:MGI Symbol;Acc:MGI:1925502]	0.231	-2.115	2.09498e-10	1.31532e-08	yes	down
ENSMUSG00000027188	Pamr1	peptidase domain containing associated with muscle regeneration 1 [Source:MGI Symbol;Acc:MGI:2445082]	0.314	-1.67025	2.42677e-10	1.51344e-08	yes	down
ENSMUSG00000074971	Fibin	fin bud initiation factor homolog (zebrafish) [Source:MGI Symbol;Acc:MGI:1914856]	0.218	-2.19573	2.69427e-10	1.67207e-08	yes	down
ENSMUSG00000015981	Stk32c	serine/threonine kinase 32C [Source:MGI Symbol;Acc:MGI:2385336]	0.179	-2.48547	2.69906e-10	1.67207e-08	yes	down
ENSMUSG00000110631	Gm42047	predicted gene, 42047 [Source:MGI Symbol;Acc:MGI:5624932]	0.306	-1.70695	3.29877e-10	2.01679e-08	yes	down
ENSMUSG00000047793	Sned1	sushi, nidogen and EGF-like domains 1 [Source:MGI Symbol;Acc:MGI:3045960]	0.261	-1.9373	3.36597e-10	2.05115e-08	yes	down
ENSMUSG00000003949	Hlf	hepatic leukemia factor [Source:MGI Symbol;Acc:MGI:96108]	0.227	-2.14222	3.38958e-10	2.05881e-08	yes	down
ENSMUSG00000018554	Ybx2	Y box protein 2 [Source:MGI Symbol;Acc:MGI:1096372]	0.329	-1.60294	4.04539e-10	2.43337e-08	yes	down
ENSMUSG00000056973	Ces1d	carboxylesterase 1D [Source:MGI Symbol;Acc:MGI:2148202]	0.217	-2.20672	4.30597e-10	2.56629e-08	yes	down
ENSMUSG00000026604	Ptpn14	protein tyrosine phosphatase, non-receptor type 14 [Source:MGI Symbol;Acc:MGI:102467]	0.373	-1.42249	4.30767e-10	2.56629e-08	yes	down
ENSMUSG00000031451	Gas6	growth arrest specific 6 [Source:MGI Symbol;Acc:MGI:95660]	0.432	-1.21217	5.05093e-10	2.98053e-08	yes	down
ENSMUSG00000004105	Angptl2	angiopoietin-like 2 [Source:MGI Symbol;Acc:MGI:1347002]	0.424	-1.23898	5.11502e-10	3.00883e-08	yes	down
ENSMUSG00000040147	Maob	monoamine oxidase B [Source:MGI Symbol;Acc:MGI:96916]	0.419	-1.25456	5.15015e-10	3.01996e-08	yes	down
ENSMUSG00000058135	Gstm1	glutathione S-transferase, mu 1 [Source:MGI Symbol;Acc:MGI:95860]	0.316	-1.66119	5.21983e-10	3.05123e-08	yes	down
ENSMUSG00000036181	H1f2	H1.2 linker histone, cluster member [Source:MGI Symbol;Acc:MGI:1931526]	0.433	-1.20847	5.36024e-10	3.12351e-08	yes	down
ENSMUSG00000023046	Igfbp6	insulin-like growth factor binding protein 6 [Source:MGI Symbol;Acc:MGI:96441]	0.245	-2.02666	5.6242e-10	3.23686e-08	yes	down
ENSMUSG00000018507	Trpv2	transient receptor potential cation channel, subfamily V, member 2 [Source:MGI Symbol;Acc:MGI:1341836]	0.307	-1.7059	5.65524e-10	3.24472e-08	yes	down
ENSMUSG00000020672	Sntg2	syntrophin, gamma 2 [Source:MGI Symbol;Acc:MGI:1919541]	0.293	-1.77077	5.99614e-10	3.41927e-08	yes	down
ENSMUSG00000021313	Ryr2	ryanodine receptor 2, cardiac [Source:MGI Symbol;Acc:MGI:99685]	0.228	-2.13521	6.45183e-10	3.6679e-08	yes	down
ENSMUSG00000017466	Timp2	tissue inhibitor of metalloproteinase 2 [Source:MGI Symbol;Acc:MGI:98753]	0.428	-1.22344	6.52877e-10	3.70037e-08	yes	down
ENSMUSG00000038370	Pcp4l1	Purkinje cell protein 4-like 1 [Source:MGI Symbol;Acc:MGI:1913675]	0.377	-1.40785	7.80858e-10	4.41232e-08	yes	down
ENSMUSG00000042436	Mfap4	microfibrillar-associated protein 4 [Source:MGI Symbol;Acc:MGI:1342276]	0.274	-1.86857	7.89294e-10	4.44652e-08	yes	down
ENSMUSG00000032609	Klhdc8b	kelch domain containing 8B [Source:MGI Symbol;Acc:MGI:1925517]	0.332	-1.59197	7.95232e-10	4.46647e-08	yes	down
ENSMUSG00000038855	Itpkb	inositol 1,4,5-trisphosphate 3-kinase B [Source:MGI Symbol;Acc:MGI:109235]	0.388	-1.36702	8.20571e-10	4.58119e-08	yes	down
ENSMUSG00000052974	Cyp2f2	cytochrome P450, family 2, subfamily f, polypeptide 2 [Source:MGI Symbol;Acc:MGI:88608]	0.263	-1.92847	8.24913e-10	4.59169e-08	yes	down
ENSMUSG00000075592	Nynrin	NYN domain and retroviral integrase containing [Source:MGI Symbol;Acc:MGI:2652872]	0.306	-1.70765	1.06178e-09	5.82323e-08	yes	down
ENSMUSG00000028476	Reck	reversion-inducing-cysteine-rich protein with kazal motifs [Source:MGI Symbol;Acc:MGI:1855698]	0.274	-1.86729	1.09186e-09	5.95319e-08	yes	down
ENSMUSG00000065954	Tacc1	transforming, acidic coiled-coil containing protein 1 [Source:MGI Symbol;Acc:MGI:2443510]	0.346	-1.5323	1.19929e-09	6.5009e-08	yes	down
ENSMUSG00000037060	Cavin3	caveolae associated 3 [Source:MGI Symbol;Acc:MGI:1923422]	0.467	-1.09909	1.24158e-09	6.71063e-08	yes	down
ENSMUSG00000032855	Pkd1	polycystin 1, transient receptor poteintial channel interacting [Source:MGI Symbol;Acc:MGI:97603]	0.426	-1.22967	1.44293e-09	7.73168e-08	yes	down
ENSMUSG00000024940	Ltbp3	latent transforming growth factor beta binding protein 3 [Source:MGI Symbol;Acc:MGI:1101355]	0.368	-1.44063	1.69728e-09	9.06851e-08	yes	down
ENSMUSG00000050751	Pgbd5	piggyBac transposable element derived 5 [Source:MGI Symbol;Acc:MGI:2429955]	0.142	-2.82067	1.8617e-09	9.86226e-08	yes	down
ENSMUSG00000027397	Slc20a1	solute carrier family 20, member 1 [Source:MGI Symbol;Acc:MGI:108392]	0.441	-1.18219	1.94317e-09	1.02647e-07	yes	down
ENSMUSG00000100510	Hand2os1	Hand2, opposite strand 1 [Source:MGI Symbol;Acc:MGI:5578769]	0.198	-2.33444	1.95394e-09	1.02924e-07	yes	down
ENSMUSG00000013033	Adgrl1	adhesion G protein-coupled receptor L1 [Source:MGI Symbol;Acc:MGI:1929461]	0.411	-1.28152	2.01627e-09	1.05908e-07	yes	down
ENSMUSG00000066113	Adamtsl1	ADAMTS-like 1 [Source:MGI Symbol;Acc:MGI:1924989]	0.227	-2.14091	2.13331e-09	1.11223e-07	yes	down
ENSMUSG00000097324	Carmn	cardiac mesoderm enhancer-associated non-coding RNA [Source:MGI Symbol;Acc:MGI:4439832]	0.089	-3.48822	2.13535e-09	1.11223e-07	yes	down
ENSMUSG00000038526	Car14	carbonic anhydrase 14 [Source:MGI Symbol;Acc:MGI:1344341]	0.029	-5.09598	2.15968e-09	1.12177e-07	yes	down
ENSMUSG00000097636	Mirt1	myocardial infarction associated transcript 1 [Source:MGI Symbol;Acc:MGI:1922001]	0.147	-2.76624	2.19654e-09	1.13775e-07	yes	down
ENSMUSG00000004951	Hspb1	heat shock protein 1 [Source:MGI Symbol;Acc:MGI:96240]	0.413	-1.2771	2.42109e-09	1.24028e-07	yes	down
ENSMUSG00000022199	Slc22a17	solute carrier family 22 (organic cation transporter), member 17 [Source:MGI Symbol;Acc:MGI:1926225]	0.262	-1.93014	2.43445e-09	1.2437e-07	yes	down
ENSMUSG00000032946	Rasgrp2	RAS, guanyl releasing protein 2 [Source:MGI Symbol;Acc:MGI:1333849]	0.246	-2.02057	2.88825e-09	1.4556e-07	yes	down
ENSMUSG00000024302	Dtna	dystrobrevin alpha [Source:MGI Symbol;Acc:MGI:106039]	0.272	-1.88016	2.91798e-09	1.46394e-07	yes	down
ENSMUSG00000027861	Casq2	calsequestrin 2 [Source:MGI Symbol;Acc:MGI:1309469]	0.27	-1.88723	2.92049e-09	1.46394e-07	yes	down
ENSMUSG00000020105	Lrig3	leucine-rich repeats and immunoglobulin-like domains 3 [Source:MGI Symbol;Acc:MGI:2443955]	0.474	-1.07823	3.39898e-09	1.69016e-07	yes	down
ENSMUSG00000033450	Tagap	T cell activation Rho GTPase activating protein [Source:MGI Symbol;Acc:MGI:3615484]	0.399	-1.32585	3.55703e-09	1.75936e-07	yes	down
ENSMUSG00000031586	Rbpms	RNA binding protein gene with multiple splicing [Source:MGI Symbol;Acc:MGI:1334446]	0.454	-1.14051	3.58373e-09	1.76788e-07	yes	down
ENSMUSG00000102185	5033404E19Rik	RIKEN cDNA 5033404E19 gene [Source:MGI Symbol;Acc:MGI:2149700]	0.23	-2.12328	3.60325e-09	1.77282e-07	yes	down
ENSMUSG00000075590	Nrbp2	nuclear receptor binding protein 2 [Source:MGI Symbol;Acc:MGI:2385017]	0.367	-1.44665	3.65863e-09	1.79533e-07	yes	down
ENSMUSG00000044229	Nxpe4	neurexophilin and PC-esterase domain family, member 4 [Source:MGI Symbol;Acc:MGI:1924792]	0.42	-1.25089	3.86026e-09	1.88435e-07	yes	down
ENSMUSG00000020838	Slc6a4	solute carrier family 6 (neurotransmitter transporter, serotonin), member 4 [Source:MGI Symbol;Acc:MGI:96285]	0.368	-1.44074	3.91397e-09	1.90558e-07	yes	down
ENSMUSG00000034040	Galnt17	polypeptide N-acetylgalactosaminyltransferase 17 [Source:MGI Symbol;Acc:MGI:2137594]	0.15	-2.73998	4.78899e-09	2.29564e-07	yes	down
ENSMUSG00000038756	Ttll6	tubulin tyrosine ligase-like family, member 6 [Source:MGI Symbol;Acc:MGI:2683461]	0.372	-1.4266	4.87145e-09	2.32322e-07	yes	down
ENSMUSG00000038387	Rras	related RAS viral (r-ras) oncogene [Source:MGI Symbol;Acc:MGI:98179]	0.445	-1.16808	5.29913e-09	2.50159e-07	yes	down
ENSMUSG00000036599	Chst12	carbohydrate sulfotransferase 12 [Source:MGI Symbol;Acc:MGI:1929064]	0.35	-1.5144	6.17661e-09	2.90114e-07	yes	down
ENSMUSG00000031994	Adamts8	a disintegrin-like and metallopeptidase (reprolysin type) with thrombospondin type 1 motif, 8 [Source:MGI Symbol;Acc:MGI:1353468]	0.265	-1.91861	6.22714e-09	2.91753e-07	yes	down
ENSMUSG00000109644	0610005C13Rik	RIKEN cDNA 0610005C13 gene [Source:MGI Symbol;Acc:MGI:1918911]	0.306	-1.70793	6.47977e-09	3.02828e-07	yes	down
ENSMUSG00000024206	Rfx2	regulatory factor X, 2 (influences HLA class II expression) [Source:MGI Symbol;Acc:MGI:106583]	0.248	-2.01242	6.52035e-09	3.03963e-07	yes	down
ENSMUSG00000056174	Col8a2	collagen, type VIII, alpha 2 [Source:MGI Symbol;Acc:MGI:88464]	0.171	-2.54939	6.74454e-09	3.12073e-07	yes	down
ENSMUSG00000021495	Fam193b	family with sequence similarity 193, member B [Source:MGI Symbol;Acc:MGI:2385851]	0.433	-1.20842	6.93965e-09	3.20306e-07	yes	down
ENSMUSG00000041120	Nbl1	NBL1, DAN family BMP antagonist [Source:MGI Symbol;Acc:MGI:104591]	0.375	-1.41374	7.05921e-09	3.2502e-07	yes	down
ENSMUSG00000026888	Grb14	growth factor receptor bound protein 14 [Source:MGI Symbol;Acc:MGI:1355324]	0.277	-1.85036	7.66808e-09	3.52184e-07	yes	down
ENSMUSG00000027457	Snph	syntaphilin [Source:MGI Symbol;Acc:MGI:2139270]	0.299	-1.74277	7.80935e-09	3.57791e-07	yes	down
ENSMUSG00000071317	Bves	blood vessel epicardial substance [Source:MGI Symbol;Acc:MGI:1346013]	0.294	-1.7657	7.91432e-09	3.60827e-07	yes	down
ENSMUSG00000032523	Hhatl	hedgehog acyltransferase-like [Source:MGI Symbol;Acc:MGI:1922020]	0.155	-2.69231	8.33298e-09	3.77148e-07	yes	down
ENSMUSG00000031791	Tmem38a	transmembrane protein 38A [Source:MGI Symbol;Acc:MGI:1921416]	0.33	-1.59834	8.44274e-09	3.81191e-07	yes	down
ENSMUSG00000061740	Cyp2d22	cytochrome P450, family 2, subfamily d, polypeptide 22 [Source:MGI Symbol;Acc:MGI:1929474]	0.261	-1.93956	8.73114e-09	3.92312e-07	yes	down
ENSMUSG00000030352	Tspan9	tetraspanin 9 [Source:MGI Symbol;Acc:MGI:1924558]	0.421	-1.24938	8.96544e-09	4.01872e-07	yes	down
ENSMUSG00000046694	Tent5b	terminal nucleotidyltransferase 5B [Source:MGI Symbol;Acc:MGI:2140500]	0.248	-2.00949	9.18139e-09	4.10565e-07	yes	down
ENSMUSG00000028024	Enpep	glutamyl aminopeptidase [Source:MGI Symbol;Acc:MGI:106645]	0.337	-1.57063	9.31222e-09	4.14556e-07	yes	down
ENSMUSG00000052026	Slc6a7	solute carrier family 6 (neurotransmitter transporter, L-proline), member 7 [Source:MGI Symbol;Acc:MGI:2147363]	0.093	-3.43053	9.32229e-09	4.14556e-07	yes	down
ENSMUSG00000021493	Pdlim7	PDZ and LIM domain 7 [Source:MGI Symbol;Acc:MGI:1914649]	0.394	-1.34494	9.33734e-09	4.14556e-07	yes	down
ENSMUSG00000001663	Gstt1	glutathione S-transferase, theta 1 [Source:MGI Symbol;Acc:MGI:107379]	0.346	-1.52954	9.38873e-09	4.15847e-07	yes	down
ENSMUSG00000066687	Zbtb16	zinc finger and BTB domain containing 16 [Source:MGI Symbol;Acc:MGI:103222]	0.144	-2.79678	9.46362e-09	4.18171e-07	yes	down
ENSMUSG00000000794	Kcnn3	potassium intermediate/small conductance calcium-activated channel, subfamily N, member 3 [Source:MGI Symbol;Acc:MGI:2153183]	0.218	-2.19527	9.91432e-09	4.3705e-07	yes	down
ENSMUSG00000007279	Scube2	signal peptide, CUB domain, EGF-like 2 [Source:MGI Symbol;Acc:MGI:1928765]	0.162	-2.62933	1.01818e-08	4.47784e-07	yes	down
ENSMUSG00000038894	Irs2	insulin receptor substrate 2 [Source:MGI Symbol;Acc:MGI:109334]	0.353	-1.50344	1.03931e-08	4.54929e-07	yes	down
ENSMUSG00000031748	Gnao1	guanine nucleotide binding protein, alpha O [Source:MGI Symbol;Acc:MGI:95775]	0.385	-1.37538	1.0545e-08	4.59423e-07	yes	down
ENSMUSG00000058756	Thra	thyroid hormone receptor alpha [Source:MGI Symbol;Acc:MGI:98742]	0.459	-1.12383	1.0851e-08	4.71652e-07	yes	down
ENSMUSG00000024084	Qpct	glutaminyl-peptide cyclotransferase (glutaminyl cyclase) [Source:MGI Symbol;Acc:MGI:1917786]	0.314	-1.66921	1.14063e-08	4.94634e-07	yes	down
ENSMUSG00000003411	Rab3b	RAB3B, member RAS oncogene family [Source:MGI Symbol;Acc:MGI:1917158]	0.295	-1.75941	1.21847e-08	5.26765e-07	yes	down
ENSMUSG00000020689	Itgb3	integrin beta 3 [Source:MGI Symbol;Acc:MGI:96612]	0.403	-1.31203	1.22037e-08	5.26765e-07	yes	down
ENSMUSG00000003378	Grik5	glutamate receptor, ionotropic, kainate 5 (gamma 2) [Source:MGI Symbol;Acc:MGI:95818]	0.319	-1.64845	1.2414e-08	5.33372e-07	yes	down
ENSMUSG00000028949	Smarcd3	SWI/SNF related, matrix associated, actin dependent regulator of chromatin, subfamily d, member 3 [Source:MGI Symbol;Acc:MGI:1914243]	0.359	-1.47737	1.27508e-08	5.45329e-07	yes	down
ENSMUSG00000020388	Pdlim4	PDZ and LIM domain 4 [Source:MGI Symbol;Acc:MGI:1353470]	0.394	-1.34488	1.37897e-08	5.83076e-07	yes	down
ENSMUSG00000057777	Mab21l2	mab-21-like 2 [Source:MGI Symbol;Acc:MGI:1346022]	0.405	-1.304	1.40485e-08	5.92675e-07	yes	down
ENSMUSG00000073154	9330158H04Rik	RIKEN cDNA 9330158H04 gene [Source:MGI Symbol;Acc:MGI:2442094]	0.158	-2.66549	1.4506e-08	6.0922e-07	yes	down
ENSMUSG00000090877	Hspa1b	heat shock protein 1B [Source:MGI Symbol;Acc:MGI:99517]	0.399	-1.32487	1.47639e-08	6.17269e-07	yes	down
ENSMUSG00000022358	Fbxo32	F-box protein 32 [Source:MGI Symbol;Acc:MGI:1914981]	0.366	-1.45189	1.50007e-08	6.25767e-07	yes	down
ENSMUSG00000035901	Dennd5a	DENN/MADD domain containing 5A [Source:MGI Symbol;Acc:MGI:1201681]	0.429	-1.22238	1.64276e-08	6.79214e-07	yes	down
ENSMUSG00000104156	Gm38102	predicted gene, 38102 [Source:MGI Symbol;Acc:MGI:5611330]	0.111	-3.16887	1.69493e-08	6.96151e-07	yes	down
ENSMUSG00000052911	Lamb2	laminin, beta 2 [Source:MGI Symbol;Acc:MGI:99916]	0.447	-1.16067	1.73983e-08	7.11462e-07	yes	down
ENSMUSG00000067586	S1pr3	sphingosine-1-phosphate receptor 3 [Source:MGI Symbol;Acc:MGI:1339365]	0.263	-1.9288	1.79001e-08	7.25615e-07	yes	down
ENSMUSG00000118516	Cyp2d13	cytochrome P450, family 2, subfamily d, polypeptide 13 [Source:MGI Symbol;Acc:MGI:88605]	0.332	-1.59281	1.97414e-08	7.87775e-07	yes	down
ENSMUSG00000020990	Cdkl1	cyclin-dependent kinase-like 1 (CDC2-related kinase) [Source:MGI Symbol;Acc:MGI:1918341]	0.114	-3.13342	2.31603e-08	9.13043e-07	yes	down
ENSMUSG00000034586	Hid1	HID1 domain containing [Source:MGI Symbol;Acc:MGI:2445087]	0.457	-1.13021	2.38767e-08	9.37325e-07	yes	down
ENSMUSG00000027246	Ell3	elongation factor RNA polymerase II-like 3 [Source:MGI Symbol;Acc:MGI:2673679]	0.342	-1.54739	2.58999e-08	1.00826e-06	yes	down
ENSMUSG00000019997	Ccn2	cellular communication network factor 2 [Source:MGI Symbol;Acc:MGI:95537]	0.346	-1.52921	2.59929e-08	1.00977e-06	yes	down
ENSMUSG00000042524	Sun2	Sad1 and UNC84 domain containing 2 [Source:MGI Symbol;Acc:MGI:2443011]	0.434	-1.20492	2.62586e-08	1.01797e-06	yes	down
ENSMUSG00000047250	Ptgs1	prostaglandin-endoperoxide synthase 1 [Source:MGI Symbol;Acc:MGI:97797]	0.429	-1.22159	2.8002e-08	1.07883e-06	yes	down
ENSMUSG00000097328	Tnfsf12	tumor necrosis factor (ligand) superfamily, member 12 [Source:MGI Symbol;Acc:MGI:1196259]	0.313	-1.67697	2.8268e-08	1.08683e-06	yes	down
ENSMUSG00000004110	Cacna1e	calcium channel, voltage-dependent, R type, alpha 1E subunit [Source:MGI Symbol;Acc:MGI:106217]	0.221	-2.17478	2.92104e-08	1.12075e-06	yes	down
ENSMUSG00000008845	Cd163	CD163 antigen [Source:MGI Symbol;Acc:MGI:2135946]	0.025	-5.33564	3.48492e-08	1.31812e-06	yes	down
ENSMUSG00000046743	Fat4	FAT atypical cadherin 4 [Source:MGI Symbol;Acc:MGI:3045256]	0.307	-1.70302	3.74001e-08	1.40605e-06	yes	down
ENSMUSG00000037622	Wdtc1	WD and tetratricopeptide repeats 1 [Source:MGI Symbol;Acc:MGI:2685541]	0.478	-1.06621	3.77834e-08	1.4176e-06	yes	down
ENSMUSG00000020889	Nr1d1	nuclear receptor subfamily 1, group D, member 1 [Source:MGI Symbol;Acc:MGI:2444210]	0.298	-1.74803	3.8108e-08	1.42691e-06	yes	down
ENSMUSG00000050556	Kcnb1	potassium voltage gated channel, Shab-related subfamily, member 1 [Source:MGI Symbol;Acc:MGI:96666]	0.311	-1.68661	3.83627e-08	1.43357e-06	yes	down
ENSMUSG00000058070	Eml1	echinoderm microtubule associated protein like 1 [Source:MGI Symbol;Acc:MGI:1915769]	0.477	-1.0668	3.92758e-08	1.46267e-06	yes	down
ENSMUSG00000057378	Ryr3	ryanodine receptor 3 [Source:MGI Symbol;Acc:MGI:99684]	0.132	-2.92456	4.15195e-08	1.54226e-06	yes	down
ENSMUSG00000020261	Slc36a1	solute carrier family 36 (proton/amino acid symporter), member 1 [Source:MGI Symbol;Acc:MGI:2445299]	0.476	-1.07059	4.29099e-08	1.58758e-06	yes	down
ENSMUSG00000020155	Kcnmb1	potassium large conductance calcium-activated channel, subfamily M, beta member 1 [Source:MGI Symbol;Acc:MGI:1334203]	0.397	-1.33277	4.42312e-08	1.63322e-06	yes	down
ENSMUSG00000078439	Smim24	small integral membrane protein 24 [Source:MGI Symbol;Acc:MGI:1919523]	0.374	-1.41821	4.4354e-08	1.63452e-06	yes	down
ENSMUSG00000059824	Dbp	D site albumin promoter binding protein [Source:MGI Symbol;Acc:MGI:94866]	0.281	-1.83231	4.87728e-08	1.79029e-06	yes	down
ENSMUSG00000034472	Rasd2	RASD family, member 2 [Source:MGI Symbol;Acc:MGI:1922391]	0.295	-1.76212	5.17465e-08	1.89199e-06	yes	down
ENSMUSG00000073608	Gal3st2c	galactose-3-O-sulfotransferase 2C [Source:MGI Symbol;Acc:MGI:3646771]	0.313	-1.67567	5.23722e-08	1.90739e-06	yes	down
ENSMUSG00000007655	Cav1	caveolin 1, caveolae protein [Source:MGI Symbol;Acc:MGI:102709]	0.385	-1.37547	5.48852e-08	1.98727e-06	yes	down
ENSMUSG00000000555	Itga5	integrin alpha 5 (fibronectin receptor alpha) [Source:MGI Symbol;Acc:MGI:96604]	0.396	-1.33517	5.61898e-08	2.02664e-06	yes	down
ENSMUSG00000048572	Tmem252	transmembrane protein 252 [Source:MGI Symbol;Acc:MGI:3583948]	0.349	-1.51759	6.13066e-08	2.20267e-06	yes	down
ENSMUSG00000021294	Kif26a	kinesin family member 26A [Source:MGI Symbol;Acc:MGI:2447072]	0.276	-1.8581	6.33294e-08	2.25363e-06	yes	down
ENSMUSG00000033174	Mgll	monoglyceride lipase [Source:MGI Symbol;Acc:MGI:1346042]	0.438	-1.19206	6.58446e-08	2.33107e-06	yes	down
ENSMUSG00000018378	Cuedc1	CUE domain containing 1 [Source:MGI Symbol;Acc:MGI:2144281]	0.447	-1.16175	6.58806e-08	2.33107e-06	yes	down
ENSMUSG00000079355	Ackr4	atypical chemokine receptor 4 [Source:MGI Symbol;Acc:MGI:2181676]	0.271	-1.88297	6.65558e-08	2.3505e-06	yes	down
ENSMUSG00000037348	Paqr7	progestin and adipoQ receptor family member VII [Source:MGI Symbol;Acc:MGI:1919154]	0.392	-1.35279	7.03006e-08	2.46873e-06	yes	down
ENSMUSG00000074818	Pdzd7	PDZ domain containing 7 [Source:MGI Symbol;Acc:MGI:3608325]	0.301	-1.73414	7.12761e-08	2.49828e-06	yes	down
ENSMUSG00000008855	Hdac5	histone deacetylase 5 [Source:MGI Symbol;Acc:MGI:1333784]	0.388	-1.36471	7.38152e-08	2.57277e-06	yes	down
ENSMUSG00000040415	Dtx3	deltex 3, E3 ubiquitin ligase [Source:MGI Symbol;Acc:MGI:2135752]	0.398	-1.33003	7.57426e-08	2.63012e-06	yes	down
ENSMUSG00000032633	Flcn	folliculin [Source:MGI Symbol;Acc:MGI:2442184]	0.444	-1.17224	8.03989e-08	2.77629e-06	yes	down
ENSMUSG00000028631	Kcnq4	potassium voltage-gated channel, subfamily Q, member 4 [Source:MGI Symbol;Acc:MGI:1926803]	0.248	-2.01296	8.40804e-08	2.89271e-06	yes	down
ENSMUSG00000037032	Apbb1	amyloid beta (A4) precursor protein-binding, family B, member 1 [Source:MGI Symbol;Acc:MGI:107765]	0.338	-1.56625	8.47204e-08	2.90936e-06	yes	down
ENSMUSG00000109061	Gm49320	predicted gene, 49320 [Source:MGI Symbol;Acc:MGI:6121499]	0.109	-3.19436	8.56598e-08	2.93621e-06	yes	down
ENSMUSG00000039313	Minar1	membrane integral NOTCH2 associated receptor 1 [Source:MGI Symbol;Acc:MGI:2667167]	0.063	-3.98069	8.95727e-08	3.0647e-06	yes	down
ENSMUSG00000062638	Btnl1	butyrophilin-like 1 [Source:MGI Symbol;Acc:MGI:1932027]	0.349	-1.52051	9.01086e-08	3.07177e-06	yes	down
ENSMUSG00000089960	Ugt1a1	UDP glucuronosyltransferase 1 family, polypeptide A1 [Source:MGI Symbol;Acc:MGI:98898]	0.377	-1.40762	9.05445e-08	3.07207e-06	yes	down
ENSMUSG00000021327	Zkscan3	zinc finger with KRAB and SCAN domains 3 [Source:MGI Symbol;Acc:MGI:1919989]	0.483	-1.05107	9.06119e-08	3.07207e-06	yes	down
ENSMUSG00000078640	Gm11627	predicted gene 11627 [Source:MGI Symbol;Acc:MGI:3650659]	0.152	-2.71546	1.03632e-07	3.47558e-06	yes	down
ENSMUSG00000037712	Fermt2	fermitin family member 2 [Source:MGI Symbol;Acc:MGI:2385001]	0.413	-1.27631	1.06211e-07	3.5557e-06	yes	down
ENSMUSG00000027562	Car2	carbonic anhydrase 2 [Source:MGI Symbol;Acc:MGI:88269]	0.464	-1.10678	1.14372e-07	3.80161e-06	yes	down
ENSMUSG00000031389	Arhgap4	Rho GTPase activating protein 4 [Source:MGI Symbol;Acc:MGI:2159577]	0.286	-1.808	1.17504e-07	3.89184e-06	yes	down
ENSMUSG00000048337	Npy4r	neuropeptide Y receptor Y4 [Source:MGI Symbol;Acc:MGI:105374]	0.37	-1.43287	1.195e-07	3.94809e-06	yes	down
ENSMUSG00000022687	Boc	biregional cell adhesion molecule-related/down-regulated by oncogenes (Cdon) binding protein [Source:MGI Symbol;Acc:MGI:2151153]	0.479	-1.06129	1.20738e-07	3.97774e-06	yes	down
ENSMUSG00000041670	Rims1	regulating synaptic membrane exocytosis 1 [Source:MGI Symbol;Acc:MGI:2152971]	0.303	-1.72417	1.28643e-07	4.22323e-06	yes	down
ENSMUSG00000050368	Hoxd10	homeobox D10 [Source:MGI Symbol;Acc:MGI:96202]	0.253	-1.98387	1.30899e-07	4.27474e-06	yes	down
ENSMUSG00000023092	Fhl1	four and a half LIM domains 1 [Source:MGI Symbol;Acc:MGI:1298387]	0.387	-1.36907	1.31233e-07	4.27816e-06	yes	down
ENSMUSG00000026587	Astn1	astrotactin 1 [Source:MGI Symbol;Acc:MGI:1098567]	0.239	-2.06291	1.32401e-07	4.30485e-06	yes	down
ENSMUSG00000089809	Rasgef1b	RasGEF domain family, member 1B [Source:MGI Symbol;Acc:MGI:2443755]	0.49	-1.02769	1.48234e-07	4.79049e-06	yes	down
ENSMUSG00000018819	Lsp1	lymphocyte specific 1 [Source:MGI Symbol;Acc:MGI:96832]	0.495	-1.01342	1.56461e-07	5.04761e-06	yes	down
ENSMUSG00000039062	Anpep	alanyl (membrane) aminopeptidase [Source:MGI Symbol;Acc:MGI:5000466]	0.357	-1.48543	1.73651e-07	5.56371e-06	yes	down
ENSMUSG00000031749	St3gal2	ST3 beta-galactoside alpha-2,3-sialyltransferase 2 [Source:MGI Symbol;Acc:MGI:99427]	0.392	-1.35253	1.79909e-07	5.72984e-06	yes	down
ENSMUSG00000033578	Tmem35a	transmembrane protein 35A [Source:MGI Symbol;Acc:MGI:1914814]	0.186	-2.4287	1.80066e-07	5.72984e-06	yes	down
ENSMUSG00000029720	Gm20605	predicted gene 20605 [Source:MGI Symbol;Acc:MGI:5306917]	0.288	-1.79696	1.8203e-07	5.76284e-06	yes	down
ENSMUSG00000015879	Fam184b	family with sequence similarity 184, member B [Source:MGI Symbol;Acc:MGI:2442958]	0.247	-2.02002	1.87629e-07	5.92e-06	yes	down
ENSMUSG00000099564	Gm28729	predicted gene 28729 [Source:MGI Symbol;Acc:MGI:5579435]	0.087	-3.5147	1.9412e-07	6.11444e-06	yes	down
ENSMUSG00000024011	Pi16	peptidase inhibitor 16 [Source:MGI Symbol;Acc:MGI:1921366]	0.086	-3.53488	1.96074e-07	6.16557e-06	yes	down
ENSMUSG00000085881	Gm15912	predicted gene 15912 [Source:MGI Symbol;Acc:MGI:3801895]	0.225	-2.15112	1.99719e-07	6.26962e-06	yes	down
ENSMUSG00000004655	Aqp1	aquaporin 1 [Source:MGI Symbol;Acc:MGI:103201]	0.483	-1.051	2.01878e-07	6.31614e-06	yes	down
ENSMUSG00000097124	A530020G20Rik	RIKEN cDNA A530020G20 gene [Source:MGI Symbol;Acc:MGI:2442825]	0.279	-1.84199	2.04935e-07	6.39835e-06	yes	down
ENSMUSG00000028909	Ptpru	protein tyrosine phosphatase, receptor type, U [Source:MGI Symbol;Acc:MGI:1321151]	0.364	-1.45622	2.05192e-07	6.39835e-06	yes	down
ENSMUSG00000043366	Olfr78	olfactory receptor 78 [Source:MGI Symbol;Acc:MGI:2157548]	0.127	-2.97658	2.22182e-07	6.90504e-06	yes	down
ENSMUSG00000079173	Zan	zonadhesin [Source:MGI Symbol;Acc:MGI:106656]	0.383	-1.38382	2.66109e-07	8.08166e-06	yes	down
ENSMUSG00000031825	Crispld2	cysteine-rich secretory protein LCCL domain containing 2 [Source:MGI Symbol;Acc:MGI:1926142]	0.438	-1.1899	2.67438e-07	8.1088e-06	yes	down
ENSMUSG00000033585	Ndn	necdin, MAGE family member [Source:MGI Symbol;Acc:MGI:97290]	0.404	-1.308	2.75479e-07	8.29862e-06	yes	down
ENSMUSG00000025350	Rdh5	retinol dehydrogenase 5 [Source:MGI Symbol;Acc:MGI:1201412]	0.277	-1.84991	2.76647e-07	8.32037e-06	yes	down
ENSMUSG00000031489	Adrb3	adrenergic receptor, beta 3 [Source:MGI Symbol;Acc:MGI:87939]	0.158	-2.66218	2.80436e-07	8.40721e-06	yes	down
ENSMUSG00000006576	Slc4a3	solute carrier family 4 (anion exchanger), member 3 [Source:MGI Symbol;Acc:MGI:109350]	0.374	-1.41952	2.83186e-07	8.47605e-06	yes	down
ENSMUSG00000078964	Ces1b	carboxylesterase 1B [Source:MGI Symbol;Acc:MGI:3779470]	0.205	-2.28483	2.83815e-07	8.48124e-06	yes	down
ENSMUSG00000073421	H2-Ab1	histocompatibility 2, class II antigen A, beta 1 [Source:MGI Symbol;Acc:MGI:103070]	0.299	-1.7418	2.85023e-07	8.50371e-06	yes	down
ENSMUSG00000030605	Mfge8	milk fat globule EGF and factor V/VIII domain containing [Source:MGI Symbol;Acc:MGI:102768]	0.3	-1.73748	2.87528e-07	8.56383e-06	yes	down
ENSMUSG00000041420	Meis3	Meis homeobox 3 [Source:MGI Symbol;Acc:MGI:108519]	0.32	-1.64271	2.90252e-07	8.60664e-06	yes	down
ENSMUSG00000020542	Myocd	myocardin [Source:MGI Symbol;Acc:MGI:2137495]	0.354	-1.49803	2.90728e-07	8.60664e-06	yes	down
ENSMUSG00000042109	Csdc2	cold shock domain containing C2, RNA binding [Source:MGI Symbol;Acc:MGI:2146027]	0.296	-1.75405	2.90781e-07	8.60664e-06	yes	down
ENSMUSG00000028108	Ecm1	extracellular matrix protein 1 [Source:MGI Symbol;Acc:MGI:103060]	0.376	-1.41311	2.91637e-07	8.6183e-06	yes	down
ENSMUSG00000039377	Hlx	H2.0-like homeobox [Source:MGI Symbol;Acc:MGI:96109]	0.341	-1.55362	2.98905e-07	8.79249e-06	yes	down
ENSMUSG00000072893	4933439C10Rik	RIKEN cDNA 4933439C10 gene [Source:MGI Symbol;Acc:MGI:1921726]	0.3	-1.73774	2.98946e-07	8.79249e-06	yes	down
ENSMUSG00000036989	Trim3	tripartite motif-containing 3 [Source:MGI Symbol;Acc:MGI:1860040]	0.455	-1.1369	3.01403e-07	8.83689e-06	yes	down
ENSMUSG00000020072	Pbld2	phenazine biosynthesis-like protein domain containing 2 [Source:MGI Symbol;Acc:MGI:1914557]	0.412	-1.2785	3.09535e-07	9.04686e-06	yes	down
ENSMUSG00000078716	Tmem8b	transmembrane protein 8B [Source:MGI Symbol;Acc:MGI:2441680]	0.368	-1.44409	3.1275e-07	9.12652e-06	yes	down
ENSMUSG00000027510	Rbm38	RNA binding motif protein 38 [Source:MGI Symbol;Acc:MGI:1889294]	0.422	-1.24416	3.23666e-07	9.3863e-06	yes	down
ENSMUSG00000054252	Fgfr3	fibroblast growth factor receptor 3 [Source:MGI Symbol;Acc:MGI:95524]	0.427	-1.22882	3.29725e-07	9.53238e-06	yes	down
ENSMUSG00000032679	Cd59a	CD59a antigen [Source:MGI Symbol;Acc:MGI:109177]	0.363	-1.46293	3.32507e-07	9.59793e-06	yes	down
ENSMUSG00000028763	Hspg2	perlecan (heparan sulfate proteoglycan 2) [Source:MGI Symbol;Acc:MGI:96257]	0.489	-1.03062	3.36623e-07	9.68673e-06	yes	down
ENSMUSG00000021665	Hexb	hexosaminidase B [Source:MGI Symbol;Acc:MGI:96074]	0.473	-1.08048	3.46219e-07	9.93223e-06	yes	down
ENSMUSG00000028327	Stra6l	STRA6-like [Source:MGI Symbol;Acc:MGI:1921402]	0.372	-1.42808	3.46944e-07	9.93773e-06	yes	down
ENSMUSG00000042499	Hoxd11	homeobox D11 [Source:MGI Symbol;Acc:MGI:96203]	0.379	-1.39934	3.88796e-07	1.10453e-05	yes	down
ENSMUSG00000030762	Aqp8	aquaporin 8 [Source:MGI Symbol;Acc:MGI:1195271]	0.428	-1.22535	3.89164e-07	1.10453e-05	yes	down
ENSMUSG00000027947	Il6ra	interleukin 6 receptor, alpha [Source:MGI Symbol;Acc:MGI:105304]	0.361	-1.46845	3.96651e-07	1.12236e-05	yes	down
ENSMUSG00000061100	Retnla	resistin like alpha [Source:MGI Symbol;Acc:MGI:1888504]	0.068	-3.87477	4.05882e-07	1.145e-05	yes	down
ENSMUSG00000067279	Ppp1r3c	protein phosphatase 1, regulatory subunit 3C [Source:MGI Symbol;Acc:MGI:1858229]	0.307	-1.70269	4.08655e-07	1.15109e-05	yes	down
ENSMUSG00000050357	Carmil2	capping protein regulator and myosin 1 linker 2 [Source:MGI Symbol;Acc:MGI:2685431]	0.166	-2.58753	4.14163e-07	1.16484e-05	yes	down
ENSMUSG00000035226	Rims4	regulating synaptic membrane exocytosis 4 [Source:MGI Symbol;Acc:MGI:2674366]	0.322	-1.63626	4.18294e-07	1.17265e-05	yes	down
ENSMUSG00000073889	Il11ra1	interleukin 11 receptor, alpha chain 1 [Source:MGI Symbol;Acc:MGI:107426]	0.457	-1.12827	4.18825e-07	1.17265e-05	yes	down
ENSMUSG00000019102	Aldh3a1	aldehyde dehydrogenase family 3, subfamily A1 [Source:MGI Symbol;Acc:MGI:1353451]	0.155	-2.68835	4.24582e-07	1.18344e-05	yes	down
ENSMUSG00000002808	Epdr1	ependymin related protein 1 (zebrafish) [Source:MGI Symbol;Acc:MGI:2145369]	0.338	-1.56667	4.25985e-07	1.18381e-05	yes	down
ENSMUSG00000113800	2210039B01Rik	RIKEN cDNA 2210039B01 gene [Source:MGI Symbol;Acc:MGI:1920894]	0.215	-2.21498	4.35092e-07	1.20731e-05	yes	down
ENSMUSG00000075415	Fnbp1	formin binding protein 1 [Source:MGI Symbol;Acc:MGI:109606]	0.407	-1.29839	4.41701e-07	1.22092e-05	yes	down
ENSMUSG00000061959	Ces1e	carboxylesterase 1E [Source:MGI Symbol;Acc:MGI:95432]	0.278	-1.84548	4.51508e-07	1.24546e-05	yes	down
ENSMUSG00000038020	Rapgefl1	Rap guanine nucleotide exchange factor (GEF)-like 1 [Source:MGI Symbol;Acc:MGI:3611446]	0.42	-1.25323	4.61487e-07	1.2711e-05	yes	down
ENSMUSG00000036278	Macrod1	mono-ADP ribosylhydrolase 1 [Source:MGI Symbol;Acc:MGI:2147583]	0.386	-1.3748	4.66881e-07	1.28217e-05	yes	down
ENSMUSG00000036246	Gmip	Gem-interacting protein [Source:MGI Symbol;Acc:MGI:1926066]	0.405	-1.30517	4.6941e-07	1.28722e-05	yes	down
ENSMUSG00000027339	Rassf2	Ras association (RalGDS/AF-6) domain family member 2 [Source:MGI Symbol;Acc:MGI:2442060]	0.3	-1.73664	4.92269e-07	1.34397e-05	yes	down
ENSMUSG00000049928	Glp2r	glucagon-like peptide 2 receptor [Source:MGI Symbol;Acc:MGI:2136733]	0.378	-1.40216	5.0111e-07	1.36015e-05	yes	down
ENSMUSG00000048458	Inka2	inka box actin regulator 2 [Source:MGI Symbol;Acc:MGI:1923497]	0.338	-1.5669	5.15981e-07	1.3924e-05	yes	down
ENSMUSG00000019539	Rcn3	reticulocalbin 3, EF-hand calcium binding domain [Source:MGI Symbol;Acc:MGI:1277122]	0.409	-1.28987	5.19759e-07	1.40057e-05	yes	down
ENSMUSG00000018381	Abi3	ABI family member 3 [Source:MGI Symbol;Acc:MGI:1913860]	0.444	-1.17261	5.20731e-07	1.40117e-05	yes	down
ENSMUSG00000027254	Map1a	microtubule-associated protein 1 A [Source:MGI Symbol;Acc:MGI:1306776]	0.348	-1.52403	5.54283e-07	1.47864e-05	yes	down
ENSMUSG00000028860	Sytl1	synaptotagmin-like 1 [Source:MGI Symbol;Acc:MGI:1933365]	0.408	-1.29494	5.64669e-07	1.50205e-05	yes	down
ENSMUSG00000035275	Raver2	ribonucleoprotein, PTB-binding 2 [Source:MGI Symbol;Acc:MGI:2443623]	0.218	-2.19527	5.76469e-07	1.53126e-05	yes	down
ENSMUSG00000071984	Fndc1	fibronectin type III domain containing 1 [Source:MGI Symbol;Acc:MGI:1915905]	0.367	-1.44801	5.86204e-07	1.5549e-05	yes	down
ENSMUSG00000038077	Kcna6	potassium voltage-gated channel, shaker-related, subfamily, member 6 [Source:MGI Symbol;Acc:MGI:96663]	0.225	-2.1532	5.87727e-07	1.55672e-05	yes	down
ENSMUSG00000024299	Adamts10	a disintegrin-like and metallopeptidase (reprolysin type) with thrombospondin type 1 motif, 10 [Source:MGI Symbol;Acc:MGI:2449112]	0.369	-1.43778	5.97023e-07	1.5791e-05	yes	down
ENSMUSG00000095562	Erdr1	erythroid differentiation regulator 1 [Source:NCBI gene (formerly Entrezgene);Acc:170942]	0.294	-1.767	6.01484e-07	1.58865e-05	yes	down
ENSMUSG00000021573	Tppp	tubulin polymerization promoting protein [Source:MGI Symbol;Acc:MGI:1920198]	0.293	-1.77096	6.16895e-07	1.62705e-05	yes	down
ENSMUSG00000047767	Atg16l2	autophagy related 16-like 2 (S. cerevisiae) [Source:MGI Symbol;Acc:MGI:1920933]	0.349	-1.51723	6.20396e-07	1.62992e-05	yes	down
ENSMUSG00000038555	Reep2	receptor accessory protein 2 [Source:MGI Symbol;Acc:MGI:2385070]	0.272	-1.87992	6.20605e-07	1.62992e-05	yes	down
ENSMUSG00000021838	Samd4	sterile alpha motif domain containing 4 [Source:MGI Symbol;Acc:MGI:1921730]	0.327	-1.61184	6.45197e-07	1.67796e-05	yes	down
ENSMUSG00000033488	Cryzl2	crystallin zeta like 2 [Source:MGI Symbol;Acc:MGI:2448516]	0.425	-1.23599	6.67647e-07	1.73393e-05	yes	down
ENSMUSG00000032816	Igdcc4	immunoglobulin superfamily, DCC subclass, member 4 [Source:MGI Symbol;Acc:MGI:1858497]	0.374	-1.41991	6.69652e-07	1.73672e-05	yes	down
ENSMUSG00000048387	Osr1	odd-skipped related transcription factor 1 [Source:MGI Symbol;Acc:MGI:1344424]	0.343	-1.54265	6.95737e-07	1.79687e-05	yes	down
ENSMUSG00000029070	Mxra8	matrix-remodelling associated 8 [Source:MGI Symbol;Acc:MGI:1922011]	0.382	-1.38879	7.17795e-07	1.84363e-05	yes	down
ENSMUSG00000022489	Pde1b	phosphodiesterase 1B, Ca2+-calmodulin dependent [Source:MGI Symbol;Acc:MGI:97523]	0.389	-1.36246	7.2311e-07	1.85472e-05	yes	down
ENSMUSG00000030701	Plekhb1	pleckstrin homology domain containing, family B (evectins) member 1 [Source:MGI Symbol;Acc:MGI:1351469]	0.381	-1.39191	7.24964e-07	1.85692e-05	yes	down
ENSMUSG00000038583	Pln	phospholamban [Source:MGI Symbol;Acc:MGI:97622]	0.284	-1.81556	7.28053e-07	1.86228e-05	yes	down
ENSMUSG00000040896	Kcnd3	potassium voltage-gated channel, Shal-related family, member 3 [Source:MGI Symbol;Acc:MGI:1928743]	0.355	-1.49476	7.6737e-07	1.95699e-05	yes	down
ENSMUSG00000074364	Ehd2	EH-domain containing 2 [Source:MGI Symbol;Acc:MGI:2154274]	0.434	-1.20442	7.6823e-07	1.95699e-05	yes	down
ENSMUSG00000041828	Abca8a	ATP-binding cassette, sub-family A (ABC1), member 8a [Source:MGI Symbol;Acc:MGI:2386846]	0.249	-2.00347	8.30885e-07	2.10796e-05	yes	down
ENSMUSG00000035431	Sstr1	somatostatin receptor 1 [Source:MGI Symbol;Acc:MGI:98327]	0.33	-1.59806	8.33446e-07	2.11159e-05	yes	down
ENSMUSG00000013236	Ptprs	protein tyrosine phosphatase, receptor type, S [Source:MGI Symbol;Acc:MGI:97815]	0.472	-1.08203	8.41582e-07	2.12642e-05	yes	down
ENSMUSG00000027513	Pck1	phosphoenolpyruvate carboxykinase 1, cytosolic [Source:MGI Symbol;Acc:MGI:97501]	0.33	-1.59943	8.48107e-07	2.13711e-05	yes	down
ENSMUSG00000032194	Kank2	KN motif and ankyrin repeat domains 2 [Source:MGI Symbol;Acc:MGI:2384568]	0.449	-1.15583	8.67485e-07	2.17221e-05	yes	down
ENSMUSG00000035545	Leng8	leukocyte receptor cluster (LRC) member 8 [Source:MGI Symbol;Acc:MGI:2142195]	0.433	-1.20815	8.67857e-07	2.17221e-05	yes	down
ENSMUSG00000028047	Thbs3	thrombospondin 3 [Source:MGI Symbol;Acc:MGI:98739]	0.34	-1.55485	8.79789e-07	2.19912e-05	yes	down
ENSMUSG00000003477	Inmt	indolethylamine N-methyltransferase [Source:MGI Symbol;Acc:MGI:102963]	0.131	-2.93503	9.07154e-07	2.25844e-05	yes	down
ENSMUSG00000091971	Hspa1a	heat shock protein 1A [Source:MGI Symbol;Acc:MGI:96244]	0.426	-1.23114	9.15051e-07	2.26889e-05	yes	down
ENSMUSG00000035799	Twist1	twist basic helix-loop-helix transcription factor 1 [Source:MGI Symbol;Acc:MGI:98872]	0.269	-1.89634	9.15621e-07	2.26889e-05	yes	down
ENSMUSG00000042155	Klhl23	kelch-like 23 [Source:MGI Symbol;Acc:MGI:2683536]	0.442	-1.17818	9.15633e-07	2.26889e-05	yes	down
ENSMUSG00000054708	Ankrd24	ankyrin repeat domain 24 [Source:MGI Symbol;Acc:MGI:1890394]	0.33	-1.59942	9.16221e-07	2.26889e-05	yes	down
ENSMUSG00000068762	Gstm6	glutathione S-transferase, mu 6 [Source:MGI Symbol;Acc:MGI:1309467]	0.409	-1.28978	9.20702e-07	2.27697e-05	yes	down
ENSMUSG00000097729	2310015A10Rik	RIKEN cDNA 2310015A10 gene [Source:MGI Symbol;Acc:MGI:1916798]	0.37	-1.43546	9.31935e-07	2.29561e-05	yes	down
ENSMUSG00000026489	Coq8a	coenzyme Q8A [Source:MGI Symbol;Acc:MGI:1914676]	0.352	-1.508	9.36771e-07	2.30448e-05	yes	down
ENSMUSG00000044349	Snhg11	small nucleolar RNA host gene 11 [Source:MGI Symbol;Acc:MGI:2441845]	0.132	-2.92621	9.49195e-07	2.33197e-05	yes	down
ENSMUSG00000021379	Id4	inhibitor of DNA binding 4 [Source:MGI Symbol;Acc:MGI:99414]	0.357	-1.48688	9.71998e-07	2.37859e-05	yes	down
ENSMUSG00000026308	Klhl30	kelch-like 30 [Source:MGI Symbol;Acc:MGI:1918038]	0.134	-2.90251	9.75524e-07	2.38409e-05	yes	down
ENSMUSG00000012017	Scarf2	scavenger receptor class F, member 2 [Source:MGI Symbol;Acc:MGI:1858430]	0.436	-1.19706	9.87009e-07	2.409e-05	yes	down
ENSMUSG00000019822	Smpd2	sphingomyelin phosphodiesterase 2, neutral [Source:MGI Symbol;Acc:MGI:1278330]	0.484	-1.0479	9.99103e-07	2.43533e-05	yes	down
ENSMUSG00000002602	Axl	AXL receptor tyrosine kinase [Source:MGI Symbol;Acc:MGI:1347244]	0.465	-1.10318	1.0415e-06	2.53205e-05	yes	down
ENSMUSG00000118671	AC110211.1	epiplakin 1	0.492	-1.02359	1.06853e-06	2.59101e-05	yes	down
ENSMUSG00000041696	Rasl12	RAS-like, family 12 [Source:MGI Symbol;Acc:MGI:1918034]	0.373	-1.4213	1.07085e-06	2.59328e-05	yes	down
ENSMUSG00000024948	Map4k2	mitogen-activated protein kinase kinase kinase kinase 2 [Source:MGI Symbol;Acc:MGI:1346883]	0.377	-1.40813	1.08073e-06	2.6138e-05	yes	down
ENSMUSG00000034614	Pik3ip1	phosphoinositide-3-kinase interacting protein 1 [Source:MGI Symbol;Acc:MGI:1917016]	0.3	-1.73582	1.1031e-06	2.66445e-05	yes	down
ENSMUSG00000003992	Ssbp2	single-stranded DNA binding protein 2 [Source:MGI Symbol;Acc:MGI:1914220]	0.392	-1.34979	1.13114e-06	2.7251e-05	yes	down
ENSMUSG00000030087	Klf15	Kruppel-like factor 15 [Source:MGI Symbol;Acc:MGI:1929988]	0.176	-2.50849	1.20558e-06	2.88999e-05	yes	down
ENSMUSG00000086740	Gm17029	predicted gene 17029 [Source:MGI Symbol;Acc:MGI:4937856]	0.202	-2.30777	1.2119e-06	2.90095e-05	yes	down
ENSMUSG00000075289	Carns1	carnosine synthase 1 [Source:MGI Symbol;Acc:MGI:2147595]	0.215	-2.2173	1.21636e-06	2.90788e-05	yes	down
ENSMUSG00000035258	Abi3bp	ABI family member 3 binding protein [Source:MGI Symbol;Acc:MGI:2444583]	0.378	-1.40395	1.2363e-06	2.94507e-05	yes	down
ENSMUSG00000094091	Gm21885	predicted gene, 21885 [Source:MGI Symbol;Acc:MGI:5434049]	0.242	-2.04802	1.23665e-06	2.94507e-05	yes	down
ENSMUSG00000037852	Cpe	carboxypeptidase E [Source:MGI Symbol;Acc:MGI:101932]	0.457	-1.13122	1.24914e-06	2.97101e-05	yes	down
ENSMUSG00000022546	Gpt	glutamic pyruvic transaminase, soluble [Source:MGI Symbol;Acc:MGI:95802]	0.292	-1.77618	1.28559e-06	3.0538e-05	yes	down
ENSMUSG00000069378	Prdm6	PR domain containing 6 [Source:MGI Symbol;Acc:MGI:2684938]	0.209	-2.26139	1.29497e-06	3.06828e-05	yes	down
ENSMUSG00000033006	Sox10	SRY (sex determining region Y)-box 10 [Source:MGI Symbol;Acc:MGI:98358]	0.249	-2.00846	1.30063e-06	3.07777e-05	yes	down
ENSMUSG00000112478	Gm47761	predicted gene, 47761 [Source:MGI Symbol;Acc:MGI:6096912]	0.256	-1.96471	1.30708e-06	3.08694e-05	yes	down
ENSMUSG00000049580	Tsku	tsukushi, small leucine rich proteoglycan [Source:MGI Symbol;Acc:MGI:2443855]	0.391	-1.35333	1.31356e-06	3.09657e-05	yes	down
ENSMUSG00000002007	Srpk3	serine/arginine-rich protein specific kinase 3 [Source:MGI Symbol;Acc:MGI:1891338]	0.171	-2.54547	1.39035e-06	3.25293e-05	yes	down
ENSMUSG00000040260	Daam2	dishevelled associated activator of morphogenesis 2 [Source:MGI Symbol;Acc:MGI:1923691]	0.391	-1.35375	1.41883e-06	3.29706e-05	yes	down
ENSMUSG00000038319	Kcnh2	potassium voltage-gated channel, subfamily H (eag-related), member 2 [Source:MGI Symbol;Acc:MGI:1341722]	0.396	-1.33755	1.41971e-06	3.29706e-05	yes	down
ENSMUSG00000046844	Vat1l	vesicle amine transport protein 1 like [Source:MGI Symbol;Acc:MGI:2142534]	0.283	-1.82302	1.42187e-06	3.29706e-05	yes	down
ENSMUSG00000028328	Tmod1	tropomodulin 1 [Source:MGI Symbol;Acc:MGI:98775]	0.323	-1.6305	1.42263e-06	3.29706e-05	yes	down
ENSMUSG00000049691	Nkx3-2	NK3 homeobox 2 [Source:MGI Symbol;Acc:MGI:108015]	0.169	-2.56223	1.44516e-06	3.33926e-05	yes	down
ENSMUSG00000025375	Aatk	apoptosis-associated tyrosine kinase [Source:MGI Symbol;Acc:MGI:1197518]	0.298	-1.74623	1.45458e-06	3.35686e-05	yes	down
ENSMUSG00000041559	Fmod	fibromodulin [Source:MGI Symbol;Acc:MGI:1328364]	0.157	-2.67513	1.4636e-06	3.36936e-05	yes	down
ENSMUSG00000026817	Ak1	adenylate kinase 1 [Source:MGI Symbol;Acc:MGI:87977]	0.336	-1.57369	1.47731e-06	3.39673e-05	yes	down
ENSMUSG00000038086	Hspb2	heat shock protein 2 [Source:MGI Symbol;Acc:MGI:1916503]	0.224	-2.15772	1.47947e-06	3.39751e-05	yes	down
ENSMUSG00000040666	Sh3bgr	SH3-binding domain glutamic acid-rich protein [Source:MGI Symbol;Acc:MGI:1354740]	0.443	-1.17519	1.53134e-06	3.49082e-05	yes	down
ENSMUSG00000031283	Chrdl1	chordin-like 1 [Source:MGI Symbol;Acc:MGI:1933172]	0.33	-1.59892	1.62834e-06	3.69836e-05	yes	down
ENSMUSG00000050069	Grem2	gremlin 2, DAN family BMP antagonist [Source:MGI Symbol;Acc:MGI:1344367]	0.447	-1.16176	1.64126e-06	3.72319e-05	yes	down
ENSMUSG00000030862	Cpxm2	carboxypeptidase X 2 (M14 family) [Source:MGI Symbol;Acc:MGI:1926006]	0.466	-1.10011	1.65489e-06	3.74954e-05	yes	down
ENSMUSG00000024055	Cyp4f13	cytochrome P450, family 4, subfamily f, polypeptide 13 [Source:MGI Symbol;Acc:MGI:2158641]	0.478	-1.06397	1.65994e-06	3.75643e-05	yes	down
ENSMUSG00000017969	Ptgis	prostaglandin I2 (prostacyclin) synthase [Source:MGI Symbol;Acc:MGI:1097156]	0.33	-1.60083	1.70889e-06	3.85316e-05	yes	down
ENSMUSG00000029061	Mmp23	matrix metallopeptidase 23 [Source:MGI Symbol;Acc:MGI:1347361]	0.396	-1.33485	1.76074e-06	3.95045e-05	yes	down
ENSMUSG00000026170	Cyp27a1	cytochrome P450, family 27, subfamily a, polypeptide 1 [Source:MGI Symbol;Acc:MGI:88594]	0.45	-1.15268	1.8258e-06	4.08712e-05	yes	down
ENSMUSG00000107577	Gm44103	predicted gene, 44103 [Source:MGI Symbol;Acc:MGI:5690495]	0.16	-2.64204	1.83144e-06	4.09482e-05	yes	down
ENSMUSG00000000318	Clec10a	C-type lectin domain family 10, member A [Source:MGI Symbol;Acc:MGI:96975]	0.132	-2.92172	1.88908e-06	4.18356e-05	yes	down
ENSMUSG00000000120	Ngfr	nerve growth factor receptor (TNFR superfamily, member 16) [Source:MGI Symbol;Acc:MGI:97323]	0.351	-1.51033	1.96116e-06	4.33291e-05	yes	down
ENSMUSG00000070509	Rgma	repulsive guidance molecule family member A [Source:MGI Symbol;Acc:MGI:2679262]	0.427	-1.22717	2.03414e-06	4.46289e-05	yes	down
ENSMUSG00000040350	Trim7	tripartite motif-containing 7 [Source:MGI Symbol;Acc:MGI:2137353]	0.267	-1.90462	2.05354e-06	4.49969e-05	yes	down
ENSMUSG00000047909	Ankrd16	ankyrin repeat domain 16 [Source:MGI Symbol;Acc:MGI:2444796]	0.414	-1.27288	2.075e-06	4.54138e-05	yes	down
ENSMUSG00000026879	Gsn	gelsolin [Source:MGI Symbol;Acc:MGI:95851]	0.43	-1.21914	2.0913e-06	4.56634e-05	yes	down
ENSMUSG00000028716	Pdzk1ip1	PDZK1 interacting protein 1 [Source:MGI Symbol;Acc:MGI:1914432]	0.4	-1.32271	2.09594e-06	4.57111e-05	yes	down
ENSMUSG00000009281	Rarres2	retinoic acid receptor responder (tazarotene induced) 2 [Source:MGI Symbol;Acc:MGI:1918910]	0.368	-1.44036	2.16706e-06	4.71518e-05	yes	down
ENSMUSG00000057914	Cacnb2	calcium channel, voltage-dependent, beta 2 subunit [Source:MGI Symbol;Acc:MGI:894644]	0.328	-1.60699	2.18641e-06	4.75174e-05	yes	down
ENSMUSG00000085004	5430427M07Rik	RIKEN cDNA 5430427M07 gene [Source:MGI Symbol;Acc:MGI:1918599]	0.154	-2.69712	2.20736e-06	4.7917e-05	yes	down
ENSMUSG00000035697	Arhgap45	Rho GTPase activating protein 45 [Source:MGI Symbol;Acc:MGI:1917969]	0.272	-1.87747	2.22061e-06	4.81484e-05	yes	down
ENSMUSG00000027210	Meis2	Meis homeobox 2 [Source:MGI Symbol;Acc:MGI:108564]	0.407	-1.29772	2.24785e-06	4.86825e-05	yes	down
ENSMUSG00000043079	Synpo	synaptopodin [Source:MGI Symbol;Acc:MGI:1099446]	0.475	-1.07507	2.26205e-06	4.88765e-05	yes	down
ENSMUSG00000055897	Ppp4r1l-ps	protein phosphatase 4, regulatory subunit 1-like, pseudogene [Source:MGI Symbol;Acc:MGI:1924560]	0.447	-1.16034	2.30823e-06	4.9759e-05	yes	down
ENSMUSG00000029778	Adcyap1r1	adenylate cyclase activating polypeptide 1 receptor 1 [Source:MGI Symbol;Acc:MGI:108449]	0.402	-1.31638	2.39e-06	5.10496e-05	yes	down
ENSMUSG00000001249	Hpn	hepsin [Source:MGI Symbol;Acc:MGI:1196620]	0.396	-1.33697	2.49639e-06	5.30789e-05	yes	down
ENSMUSG00000024727	Trpm6	transient receptor potential cation channel, subfamily M, member 6 [Source:MGI Symbol;Acc:MGI:2675603]	0.367	-1.44437	2.59571e-06	5.49401e-05	yes	down
ENSMUSG00000025176	Hoga1	4-hydroxy-2-oxoglutarate aldolase 1 [Source:MGI Symbol;Acc:MGI:1914682]	0.412	-1.27759	2.70173e-06	5.699e-05	yes	down
ENSMUSG00000035878	Hykk	hydroxylysine kinase 1 [Source:MGI Symbol;Acc:MGI:2443139]	0.3	-1.7357	2.79033e-06	5.87261e-05	yes	down
ENSMUSG00000015476	Prrt1	proline-rich transmembrane protein 1 [Source:MGI Symbol;Acc:MGI:1932118]	0.191	-2.38557	2.98546e-06	6.24802e-05	yes	down
ENSMUSG00000045838	Ccdc9b	coiled-coil domain containing 9B [Source:MGI Symbol;Acc:MGI:2685199]	0.377	-1.40703	3.19615e-06	6.64323e-05	yes	down
ENSMUSG00000020814	Mxra7	matrix-remodelling associated 7 [Source:MGI Symbol;Acc:MGI:1914872]	0.462	-1.11402	3.39125e-06	6.97523e-05	yes	down
ENSMUSG00000039936	Pik3cd	phosphatidylinositol-4,5-bisphosphate 3-kinase catalytic subunit delta [Source:MGI Symbol;Acc:MGI:1098211]	0.274	-1.87027	3.39279e-06	6.97523e-05	yes	down
ENSMUSG00000021253	Tgfb3	transforming growth factor, beta 3 [Source:MGI Symbol;Acc:MGI:98727]	0.363	-1.46193	3.39831e-06	6.97888e-05	yes	down
ENSMUSG00000063428	Ddo	D-aspartate oxidase [Source:MGI Symbol;Acc:MGI:1925528]	0.179	-2.48119	3.41049e-06	6.98851e-05	yes	down
ENSMUSG00000022562	Oplah	5-oxoprolinase (ATP-hydrolysing) [Source:MGI Symbol;Acc:MGI:1922725]	0.436	-1.19637	3.42214e-06	7.00469e-05	yes	down
ENSMUSG00000031770	Herpud1	homocysteine-inducible, endoplasmic reticulum stress-inducible, ubiquitin-like domain member 1 [Source:MGI Symbol;Acc:MGI:1927406]	0.467	-1.09848	3.43319e-06	7.01191e-05	yes	down
ENSMUSG00000028358	Zfp618	zinc finger protein 618 [Source:MGI Symbol;Acc:MGI:1919950]	0.468	-1.09546	3.47938e-06	7.09758e-05	yes	down
ENSMUSG00000004038	Gstm3	glutathione S-transferase, mu 3 [Source:MGI Symbol;Acc:MGI:106026]	0.424	-1.23666	3.48275e-06	7.09758e-05	yes	down
ENSMUSG00000035735	Dagla	diacylglycerol lipase, alpha [Source:MGI Symbol;Acc:MGI:2677061]	0.474	-1.07708	3.66925e-06	7.42087e-05	yes	down
ENSMUSG00000067629	Syngap1	synaptic Ras GTPase activating protein 1 homolog (rat) [Source:MGI Symbol;Acc:MGI:3039785]	0.351	-1.50892	3.67371e-06	7.42184e-05	yes	down
ENSMUSG00000090084	Srpx	sushi-repeat-containing protein [Source:MGI Symbol;Acc:MGI:1858306]	0.374	-1.41808	3.82562e-06	7.72039e-05	yes	down
ENSMUSG00000063605	Ccdc102a	coiled-coil domain containing 102A [Source:MGI Symbol;Acc:MGI:2686927]	0.437	-1.19525	3.9392e-06	7.941e-05	yes	down
ENSMUSG00000062563	Cys1	cystin 1 [Source:MGI Symbol;Acc:MGI:2177632]	0.293	-1.77329	3.94669e-06	7.94752e-05	yes	down
ENSMUSG00000027408	Cpxm1	carboxypeptidase X 1 (M14 family) [Source:MGI Symbol;Acc:MGI:1934569]	0.225	-2.1546	3.95798e-06	7.95306e-05	yes	down
ENSMUSG00000023460	Rab12	RAB12, member RAS oncogene family [Source:MGI Symbol;Acc:MGI:894284]	0.486	-1.03993	3.97064e-06	7.96993e-05	yes	down
ENSMUSG00000020893	Per1	period circadian clock 1 [Source:MGI Symbol;Acc:MGI:1098283]	0.36	-1.47542	3.98767e-06	7.9869e-05	yes	down
ENSMUSG00000020866	Cacna1g	calcium channel, voltage-dependent, T type, alpha 1G subunit [Source:MGI Symbol;Acc:MGI:1201678]	0.204	-2.29195	4.0997e-06	8.16742e-05	yes	down
ENSMUSG00000020262	Adarb1	adenosine deaminase, RNA-specific, B1 [Source:MGI Symbol;Acc:MGI:891999]	0.374	-1.41719	4.12105e-06	8.19246e-05	yes	down
ENSMUSG00000001604	Tcea3	transcription elongation factor A (SII), 3 [Source:MGI Symbol;Acc:MGI:1196908]	0.477	-1.06877	4.14293e-06	8.22718e-05	yes	down
ENSMUSG00000041477	Dcp1b	decapping mRNA 1B [Source:MGI Symbol;Acc:MGI:2442404]	0.46	-1.12183	4.33639e-06	8.56575e-05	yes	down
ENSMUSG00000004187	Kifc2	kinesin family member C2 [Source:MGI Symbol;Acc:MGI:109187]	0.303	-1.72102	4.56917e-06	8.95912e-05	yes	down
ENSMUSG00000036560	Lgi4	leucine-rich repeat LGI family, member 4 [Source:MGI Symbol;Acc:MGI:2180197]	0.244	-2.03228	4.6121e-06	9.01486e-05	yes	down
ENSMUSG00000029162	Khk	ketohexokinase [Source:MGI Symbol;Acc:MGI:1096353]	0.401	-1.31999	4.6325e-06	9.0358e-05	yes	down
ENSMUSG00000040987	Mill2	MHC I like leukocyte 2 [Source:MGI Symbol;Acc:MGI:2179989]	0.407	-1.29751	4.71169e-06	9.16151e-05	yes	down
ENSMUSG00000046442	Ppm1e	protein phosphatase 1E (PP2C domain containing) [Source:MGI Symbol;Acc:MGI:2444096]	0.207	-2.27289	4.73884e-06	9.20143e-05	yes	down
ENSMUSG00000049265	Kcnk3	potassium channel, subfamily K, member 3 [Source:MGI Symbol;Acc:MGI:1100509]	0.315	-1.66748	4.74849e-06	9.20428e-05	yes	down
ENSMUSG00000049119	Fam110b	family with sequence similarity 110, member B [Source:MGI Symbol;Acc:MGI:1916593]	0.221	-2.17988	4.8997e-06	9.45805e-05	yes	down
ENSMUSG00000001128	Cfp	complement factor properdin [Source:MGI Symbol;Acc:MGI:97545]	0.433	-1.20666	4.93118e-06	9.49915e-05	yes	down
ENSMUSG00000033065	Pfkm	phosphofructokinase, muscle [Source:MGI Symbol;Acc:MGI:97548]	0.437	-1.19547	4.98612e-06	9.58516e-05	yes	down
ENSMUSG00000040723	Rcsd1	RCSD domain containing 1 [Source:MGI Symbol;Acc:MGI:2676394]	0.344	-1.54031	5.0116e-06	9.60516e-05	yes	down
ENSMUSG00000036594	H2-Aa	histocompatibility 2, class II antigen A, alpha [Source:MGI Symbol;Acc:MGI:95895]	0.331	-1.59416	5.01197e-06	9.60516e-05	yes	down
ENSMUSG00000024610	Cd74	CD74 antigen (invariant polypeptide of major histocompatibility complex, class II antigen-associated) [Source:MGI Symbol;Acc:MGI:96534]	0.341	-1.55089	5.03304e-06	9.62575e-05	yes	down
ENSMUSG00000071005	Ccl19	chemokine (C-C motif) ligand 19 [Source:MGI Symbol;Acc:MGI:1346316]	0.2	-2.32342	5.08562e-06	9.70641e-05	yes	down
ENSMUSG00000042190	Cmklr1	chemokine-like receptor 1 [Source:MGI Symbol;Acc:MGI:109603]	0.24	-2.05913	5.09133e-06	9.70737e-05	yes	down
ENSMUSG00000024163	Mapk8ip3	mitogen-activated protein kinase 8 interacting protein 3 [Source:MGI Symbol;Acc:MGI:1353598]	0.479	-1.0604	5.1418e-06	9.79357e-05	yes	down
ENSMUSG00000030499	Kctd15	potassium channel tetramerisation domain containing 15 [Source:MGI Symbol;Acc:MGI:2385276]	0.392	-1.35205	5.3112e-06	0.000100853	yes	down
ENSMUSG00000022475	Hdac7	histone deacetylase 7 [Source:MGI Symbol;Acc:MGI:1891835]	0.473	-1.08007	5.44346e-06	0.00010305	yes	down
ENSMUSG00000022103	Gfra2	glial cell line derived neurotrophic factor family receptor alpha 2 [Source:MGI Symbol;Acc:MGI:1195462]	0.262	-1.92991	5.47523e-06	0.000103441	yes	down
ENSMUSG00000060586	H2-Eb1	histocompatibility 2, class II antigen E beta [Source:MGI Symbol;Acc:MGI:95901]	0.355	-1.49608	5.7111e-06	0.000107679	yes	down
ENSMUSG00000022445	Cyp2d26	cytochrome P450, family 2, subfamily d, polypeptide 26 [Source:MGI Symbol;Acc:MGI:1923529]	0.395	-1.33927	5.87793e-06	0.00011049	yes	down
ENSMUSG00000039126	Prune2	prune homolog 2 [Source:MGI Symbol;Acc:MGI:1925004]	0.417	-1.26232	5.89163e-06	0.000110636	yes	down
ENSMUSG00000037129	Tmprss13	transmembrane protease, serine 13 [Source:MGI Symbol;Acc:MGI:2682935]	0.404	-1.30822	5.90956e-06	0.000110861	yes	down
ENSMUSG00000070867	Trabd2b	TraB domain containing 2B [Source:MGI Symbol;Acc:MGI:3650152]	0.32	-1.64436	5.92359e-06	0.000110914	yes	down
ENSMUSG00000025790	Slco3a1	solute carrier organic anion transporter family, member 3a1 [Source:MGI Symbol;Acc:MGI:1351867]	0.461	-1.11766	5.9243e-06	0.000110914	yes	down
ENSMUSG00000026358	Rgs1	regulator of G-protein signaling 1 [Source:MGI Symbol;Acc:MGI:1354694]	0.239	-2.06599	6.00096e-06	0.000112124	yes	down
ENSMUSG00000099521	Gm28309	predicted gene 28309 [Source:MGI Symbol;Acc:MGI:5579015]	0.396	-1.33545	6.0242e-06	0.000112446	yes	down
ENSMUSG00000006395	Hyi	hydroxypyruvate isomerase (putative) [Source:MGI Symbol;Acc:MGI:1915430]	0.485	-1.04305	6.29147e-06	0.000116738	yes	down
ENSMUSG00000038508	Gdf15	growth differentiation factor 15 [Source:MGI Symbol;Acc:MGI:1346047]	0.266	-1.90861	6.32253e-06	0.000117193	yes	down
ENSMUSG00000028289	Epha7	Eph receptor A7 [Source:MGI Symbol;Acc:MGI:95276]	0.236	-2.08342	6.3956e-06	0.000118312	yes	down
ENSMUSG00000043923	Ccdc84	coiled-coil domain containing 84 [Source:MGI Symbol;Acc:MGI:2685960]	0.465	-1.1041	6.52145e-06	0.000120282	yes	down
ENSMUSG00000026415	Fcamr	Fc receptor, IgA, IgM, high affinity [Source:MGI Symbol;Acc:MGI:1927803]	0.178	-2.49173	6.59858e-06	0.000121585	yes	down
ENSMUSG00000079105	C7	complement component 7 [Source:MGI Symbol;Acc:MGI:88235]	0.059	-4.08629	6.61585e-06	0.000121783	yes	down
ENSMUSG00000041372	B4galnt3	beta-1,4-N-acetyl-galactosaminyl transferase 3 [Source:MGI Symbol;Acc:MGI:3041155]	0.498	-1.00587	6.74515e-06	0.000123796	yes	down
ENSMUSG00000039278	Pcsk1n	proprotein convertase subtilisin/kexin type 1 inhibitor [Source:MGI Symbol;Acc:MGI:1353431]	0.437	-1.19318	6.79322e-06	0.000124433	yes	down
ENSMUSG00000001763	Tspan33	tetraspanin 33 [Source:MGI Symbol;Acc:MGI:1919012]	0.468	-1.09689	6.89594e-06	0.000125969	yes	down
ENSMUSG00000061603	Akap6	A kinase (PRKA) anchor protein 6 [Source:MGI Symbol;Acc:MGI:3050566]	0.308	-1.69859	6.8973e-06	0.000125969	yes	down
ENSMUSG00000086389	Gm15998	predicted gene 15998 [Source:MGI Symbol;Acc:MGI:3802094]	0.263	-1.92623	6.98082e-06	0.00012712	yes	down
ENSMUSG00000038065	Mturn	maturin, neural progenitor differentiation regulator homolog (Xenopus) [Source:MGI Symbol;Acc:MGI:1915485]	0.438	-1.18953	7.0391e-06	0.000127932	yes	down
ENSMUSG00000023484	Prph	peripherin [Source:MGI Symbol;Acc:MGI:97774]	0.496	-1.01187	7.08336e-06	0.000128486	yes	down
ENSMUSG00000038967	Pdk2	pyruvate dehydrogenase kinase, isoenzyme 2 [Source:MGI Symbol;Acc:MGI:1343087]	0.418	-1.25791	7.15456e-06	0.0001294	yes	down
ENSMUSG00000030543	Mesp2	mesoderm posterior 2 [Source:MGI Symbol;Acc:MGI:1096325]	0.101	-3.314	7.16906e-06	0.000129536	yes	down
ENSMUSG00000052142	Rasal3	RAS protein activator like 3 [Source:MGI Symbol;Acc:MGI:2444128]	0.24	-2.0604	7.50168e-06	0.000135284	yes	down
ENSMUSG00000001815	Evx2	even-skipped homeobox 2 [Source:MGI Symbol;Acc:MGI:95462]	0.331	-1.59558	7.53406e-06	0.000135737	yes	down
ENSMUSG00000022416	Cacna1i	calcium channel, voltage-dependent, alpha 1I subunit [Source:MGI Symbol;Acc:MGI:2178051]	0.086	-3.54626	7.60528e-06	0.000136756	yes	down
ENSMUSG00000043029	Trpv3	transient receptor potential cation channel, subfamily V, member 3 [Source:MGI Symbol;Acc:MGI:2181407]	0.445	-1.1668	7.78387e-06	0.000139698	yes	down
ENSMUSG00000031659	Adcy7	adenylate cyclase 7 [Source:MGI Symbol;Acc:MGI:102891]	0.334	-1.58318	8.07905e-06	0.000144578	yes	down
ENSMUSG00000045903	Npas4	neuronal PAS domain protein 4 [Source:MGI Symbol;Acc:MGI:2664186]	0.182	-2.45842	8.21535e-06	0.000146595	yes	down
ENSMUSG00000000673	Haao	3-hydroxyanthranilate 3,4-dioxygenase [Source:MGI Symbol;Acc:MGI:1349444]	0.159	-2.65601	8.32255e-06	0.000148083	yes	down
ENSMUSG00000030737	Slco2b1	solute carrier organic anion transporter family, member 2b1 [Source:MGI Symbol;Acc:MGI:1351872]	0.445	-1.16963	8.47896e-06	0.000150435	yes	down
ENSMUSG00000070720	Tmem200b	transmembrane protein 200B [Source:MGI Symbol;Acc:MGI:3646343]	0.324	-1.62435	8.53421e-06	0.000151271	yes	down
ENSMUSG00000003273	Car11	carbonic anhydrase 11 [Source:MGI Symbol;Acc:MGI:1336193]	0.173	-2.52968	8.55065e-06	0.000151419	yes	down
ENSMUSG00000027858	Tspan2	tetraspanin 2 [Source:MGI Symbol;Acc:MGI:1917997]	0.373	-1.4229	8.75703e-06	0.000154049	yes	down
ENSMUSG00000079057	Cyp4v3	cytochrome P450, family 4, subfamily v, polypeptide 3 [Source:MGI Symbol;Acc:MGI:2142763]	0.46	-1.12019	8.80329e-06	0.000154717	yes	down
ENSMUSG00000089635	Gm16559	predicted gene 16559 [Source:MGI Symbol;Acc:MGI:4414979]	0.168	-2.57535	9.07062e-06	0.000158966	yes	down
ENSMUSG00000027603	Ggt7	gamma-glutamyltransferase 7 [Source:MGI Symbol;Acc:MGI:1913385]	0.245	-2.03182	9.08347e-06	0.000159042	yes	down
ENSMUSG00000069372	Ctxn3	cortexin 3 [Source:MGI Symbol;Acc:MGI:3642816]	0.168	-2.57332	9.29979e-06	0.000162068	yes	down
ENSMUSG00000054477	Kcnn2	potassium intermediate/small conductance calcium-activated channel, subfamily N, member 2 [Source:MGI Symbol;Acc:MGI:2153182]	0.147	-2.76206	1.00441e-05	0.000173098	yes	down
ENSMUSG00000035863	Palm	paralemmin [Source:MGI Symbol;Acc:MGI:1261814]	0.393	-1.34721	1.01895e-05	0.000175118	yes	down
ENSMUSG00000037649	H2-DMa	histocompatibility 2, class II, locus DMa [Source:MGI Symbol;Acc:MGI:95921]	0.34	-1.55833	1.04529e-05	0.000179479	yes	down
ENSMUSG00000024462	Gabbr1	gamma-aminobutyric acid (GABA) B receptor, 1 [Source:MGI Symbol;Acc:MGI:1860139]	0.415	-1.26833	1.05996e-05	0.000181664	yes	down
ENSMUSG00000005672	Kit	KIT proto-oncogene receptor tyrosine kinase [Source:MGI Symbol;Acc:MGI:96677]	0.464	-1.10906	1.07578e-05	0.000184037	yes	down
ENSMUSG00000030376	Slc8a2	solute carrier family 8 (sodium/calcium exchanger), member 2 [Source:MGI Symbol;Acc:MGI:107996]	0.355	-1.49383	1.0997e-05	0.00018727	yes	down
ENSMUSG00000029541	Cyp2w1	cytochrome P450, family 2, subfamily w, polypeptide 1 [Source:MGI Symbol;Acc:MGI:3616076]	0.318	-1.65512	1.11314e-05	0.000188697	yes	down
ENSMUSG00000041329	Atp1b2	ATPase, Na+/K+ transporting, beta 2 polypeptide [Source:MGI Symbol;Acc:MGI:88109]	0.408	-1.29291	1.11555e-05	0.000188935	yes	down
ENSMUSG00000023927	Satb1	special AT-rich sequence binding protein 1 [Source:MGI Symbol;Acc:MGI:105084]	0.281	-1.83219	1.11712e-05	0.000189028	yes	down
ENSMUSG00000078485	Plekhn1	pleckstrin homology domain containing, family N member 1 [Source:MGI Symbol;Acc:MGI:2387630]	0.488	-1.03443	1.16483e-05	0.000196034	yes	down
ENSMUSG00000031274	Col4a5	collagen, type IV, alpha 5 [Source:MGI Symbol;Acc:MGI:88456]	0.391	-1.35315	1.17808e-05	0.000198085	yes	down
ENSMUSG00000025656	Arhgef9	CDC42 guanine nucleotide exchange factor (GEF) 9 [Source:MGI Symbol;Acc:MGI:2442233]	0.318	-1.65291	1.19184e-05	0.000200219	yes	down
ENSMUSG00000027894	Slc6a17	solute carrier family 6 (neurotransmitter transporter), member 17 [Source:MGI Symbol;Acc:MGI:2442535]	0.353	-1.50361	1.20813e-05	0.000202438	yes	down
ENSMUSG00000051906	Cd209f	CD209f antigen [Source:MGI Symbol;Acc:MGI:1916392]	0.011	-6.57309	1.20831e-05	0.000202438	yes	down
ENSMUSG00000091542	Gm17167	predicted gene 17167 [Source:MGI Symbol;Acc:MGI:4937994]	0.13	-2.94509	1.21642e-05	0.00020351	yes	down
ENSMUSG00000050288	Fzd2	frizzled class receptor 2 [Source:MGI Symbol;Acc:MGI:1888513]	0.354	-1.49746	1.22315e-05	0.000204373	yes	down
ENSMUSG00000089697	Gm15947	predicted gene 15947 [Source:MGI Symbol;Acc:MGI:3801748]	0.261	-1.93885	1.2414e-05	0.000207237	yes	down
ENSMUSG00000112622	Gm47164	predicted gene, 47164 [Source:MGI Symbol;Acc:MGI:6095941]	0.407	-1.2969	1.24372e-05	0.000207389	yes	down
ENSMUSG00000039405	Prss23	protease, serine 23 [Source:MGI Symbol;Acc:MGI:1923703]	0.466	-1.10135	1.24453e-05	0.000207389	yes	down
ENSMUSG00000082286	Pisd-ps1	phosphatidylserine decarboxylase, pseudogene 1 [Source:MGI Symbol;Acc:MGI:3842428]	0.328	-1.60611	1.26459e-05	0.000210356	yes	down
ENSMUSG00000029122	Evc	EvC ciliary complex subunit 1 [Source:MGI Symbol;Acc:MGI:1890596]	0.381	-1.39339	1.27368e-05	0.00021149	yes	down
ENSMUSG00000036908	Unc93b1	unc-93 homolog B1, TLR signaling regulator [Source:MGI Symbol;Acc:MGI:1859307]	0.495	-1.01431	1.31436e-05	0.00021747	yes	down
ENSMUSG00000029603	Dtx1	deltex 1, E3 ubiquitin ligase [Source:MGI Symbol;Acc:MGI:1352744]	0.306	-1.70766	1.32039e-05	0.000218105	yes	down
ENSMUSG00000022490	Ppp1r1a	protein phosphatase 1, regulatory inhibitor subunit 1A [Source:MGI Symbol;Acc:MGI:1889595]	0.223	-2.16752	1.32411e-05	0.000218501	yes	down
ENSMUSG00000040724	Kcna2	potassium voltage-gated channel, shaker-related subfamily, member 2 [Source:MGI Symbol;Acc:MGI:96659]	0.288	-1.79502	1.34749e-05	0.000220991	yes	down
ENSMUSG00000067203	H2-K2	histocompatibility 2, K region locus 2 [Source:MGI Symbol;Acc:MGI:95906]	0.362	-1.46775	1.37308e-05	0.000224398	yes	down
ENSMUSG00000048027	Rgmb	repulsive guidance molecule family member B [Source:MGI Symbol;Acc:MGI:1916049]	0.492	-1.02289	1.38801e-05	0.000225848	yes	down
ENSMUSG00000055538	Zcchc24	zinc finger, CCHC domain containing 24 [Source:MGI Symbol;Acc:MGI:1919168]	0.459	-1.12329	1.39202e-05	0.000226106	yes	down
ENSMUSG00000020340	Cyfip2	cytoplasmic FMR1 interacting protein 2 [Source:MGI Symbol;Acc:MGI:1924134]	0.327	-1.61074	1.40525e-05	0.000227858	yes	down
ENSMUSG00000047976	Kcna1	potassium voltage-gated channel, shaker-related subfamily, member 1 [Source:MGI Symbol;Acc:MGI:96654]	0.083	-3.59208	1.4154e-05	0.000229106	yes	down
ENSMUSG00000027309	4930402H24Rik	RIKEN cDNA 4930402H24 gene [Source:MGI Symbol;Acc:MGI:1923029]	0.49	-1.02917	1.50278e-05	0.00024033	yes	down
ENSMUSG00000018822	Sfrp5	secreted frizzled-related sequence protein 5 [Source:MGI Symbol;Acc:MGI:1860298]	0.256	-1.96646	1.51696e-05	0.000242389	yes	down
ENSMUSG00000021319	Sfrp4	secreted frizzled-related protein 4 [Source:MGI Symbol;Acc:MGI:892010]	0.312	-1.67895	1.55018e-05	0.000246589	yes	down
ENSMUSG00000056917	Sipa1	signal-induced proliferation associated gene 1 [Source:MGI Symbol;Acc:MGI:107576]	0.374	-1.41951	1.55118e-05	0.000246589	yes	down
ENSMUSG00000032346	Ooep	oocyte expressed protein [Source:MGI Symbol;Acc:MGI:1915218]	0.204	-2.29132	1.56482e-05	0.000248334	yes	down
ENSMUSG00000038042	Ptpdc1	protein tyrosine phosphatase domain containing 1 [Source:MGI Symbol;Acc:MGI:2145430]	0.325	-1.62165	1.59212e-05	0.000252237	yes	down
ENSMUSG00000080316	Spaca6	sperm acrosome associated 6 [Source:MGI Symbol;Acc:MGI:1922452]	0.173	-2.5328	1.59703e-05	0.000252799	yes	down
ENSMUSG00000029166	Mapre3	microtubule-associated protein, RP/EB family, member 3 [Source:MGI Symbol;Acc:MGI:2140967]	0.486	-1.041	1.62473e-05	0.000256315	yes	down
ENSMUSG00000034235	Usp54	ubiquitin specific peptidase 54 [Source:MGI Symbol;Acc:MGI:1926037]	0.49	-1.02969	1.64648e-05	0.000259088	yes	down
ENSMUSG00000051550	Zfp579	zinc finger protein 579 [Source:MGI Symbol;Acc:MGI:1915740]	0.431	-1.21298	1.66375e-05	0.000261364	yes	down
ENSMUSG00000022594	Lynx1	Ly6/neurotoxin 1 [Source:MGI Symbol;Acc:MGI:1345180]	0.463	-1.11102	1.66736e-05	0.000261712	yes	down
ENSMUSG00000027322	Siglec1	sialic acid binding Ig-like lectin 1, sialoadhesin [Source:MGI Symbol;Acc:MGI:99668]	0.118	-3.07725	1.66905e-05	0.000261756	yes	down
ENSMUSG00000014846	Tppp3	tubulin polymerization-promoting protein family member 3 [Source:MGI Symbol;Acc:MGI:1915221]	0.325	-1.62144	1.67401e-05	0.000262313	yes	down
ENSMUSG00000035967	Ints6l	integrator complex subunit 6 like [Source:MGI Symbol;Acc:MGI:2442593]	0.441	-1.18114	1.67735e-05	0.000262615	yes	down
ENSMUSG00000033544	Angptl1	angiopoietin-like 1 [Source:MGI Symbol;Acc:MGI:1919963]	0.172	-2.54316	1.6809e-05	0.000262911	yes	down
ENSMUSG00000037148	Arhgap10	Rho GTPase activating protein 10 [Source:MGI Symbol;Acc:MGI:1925764]	0.494	-1.01638	1.71516e-05	0.000267861	yes	down
ENSMUSG00000044456	Rin3	Ras and Rab interactor 3 [Source:MGI Symbol;Acc:MGI:2385708]	0.469	-1.09131	1.81133e-05	0.000280911	yes	down
ENSMUSG00000004896	Rrnad1	ribosomal RNA adenine dimethylase domain containing 1 [Source:MGI Symbol;Acc:MGI:2387197]	0.455	-1.13706	1.81228e-05	0.000280911	yes	down
ENSMUSG00000035513	Ntng2	netrin G2 [Source:MGI Symbol;Acc:MGI:2159341]	0.307	-1.70412	1.8287e-05	0.00028322	yes	down
ENSMUSG00000095407	Tmem200c	transmembrane protein 200C [Source:MGI Symbol;Acc:MGI:3646281]	0.024	-5.3573	1.83393e-05	0.000283795	yes	down
ENSMUSG00000019124	Scrn1	secernin 1 [Source:MGI Symbol;Acc:MGI:1917188]	0.355	-1.49414	1.8912e-05	0.000291689	yes	down
ENSMUSG00000116930	Gm49711	predicted gene, 49711 [Source:MGI Symbol;Acc:MGI:6215179]	0.444	-1.17051	1.89507e-05	0.000292045	yes	down
ENSMUSG00000003657	Calb2	calbindin 2 [Source:MGI Symbol;Acc:MGI:101914]	0.447	-1.16211	1.9262e-05	0.00029562	yes	down
ENSMUSG00000096929	A330023F24Rik	RIKEN cDNA A330023F24 gene [Source:MGI Symbol;Acc:MGI:2443958]	0.168	-2.5742	1.93747e-05	0.000296784	yes	down
ENSMUSG00000062590	Armc9	armadillo repeat containing 9 [Source:MGI Symbol;Acc:MGI:1926045]	0.449	-1.15471	1.95098e-05	0.000298196	yes	down
ENSMUSG00000045672	Col27a1	collagen, type XXVII, alpha 1 [Source:MGI Symbol;Acc:MGI:2672118]	0.336	-1.57174	1.97846e-05	0.000302148	yes	down
ENSMUSG00000033389	Arhgap44	Rho GTPase activating protein 44 [Source:MGI Symbol;Acc:MGI:2144423]	0.332	-1.5897	2.00467e-05	0.000304902	yes	down
ENSMUSG00000041073	Nacad	NAC alpha domain containing [Source:MGI Symbol;Acc:MGI:3603030]	0.422	-1.24394	2.06524e-05	0.000312839	yes	down
ENSMUSG00000038550	Ciart	circadian associated repressor of transcription [Source:MGI Symbol;Acc:MGI:2684975]	0.384	-1.38188	2.09622e-05	0.00031676	yes	down
ENSMUSG00000005360	Slc1a3	solute carrier family 1 (glial high affinity glutamate transporter), member 3 [Source:MGI Symbol;Acc:MGI:99917]	0.136	-2.88009	2.10669e-05	0.000317827	yes	down
ENSMUSG00000116461	Gm44502	predicted readthrough transcript (NMD candidate), 44502 [Source:MGI Symbol;Acc:MGI:3846135]	0.315	-1.66872	2.11582e-05	0.000318174	yes	down
ENSMUSG00000021846	Peli2	pellino 2 [Source:MGI Symbol;Acc:MGI:1891445]	0.434	-1.20306	2.13403e-05	0.000320397	yes	down
ENSMUSG00000042675	Ypel3	yippee like 3 [Source:MGI Symbol;Acc:MGI:1913340]	0.446	-1.16608	2.14123e-05	0.000321219	yes	down
ENSMUSG00000055805	Fmnl1	formin-like 1 [Source:MGI Symbol;Acc:MGI:1888994]	0.329	-1.60346	2.15253e-05	0.000322395	yes	down
ENSMUSG00000055862	Izumo4	IZUMO family member 4 [Source:MGI Symbol;Acc:MGI:1918814]	0.441	-1.18107	2.1857e-05	0.000326838	yes	down
ENSMUSG00000022389	Tef	thyrotroph embryonic factor [Source:MGI Symbol;Acc:MGI:98663]	0.488	-1.03428	2.22488e-05	0.000331899	yes	down
ENSMUSG00000048279	Sacs	sacsin [Source:MGI Symbol;Acc:MGI:1354724]	0.243	-2.04192	2.32186e-05	0.000344986	yes	down
ENSMUSG00000050373	Snx21	sorting nexin family member 21 [Source:MGI Symbol;Acc:MGI:1917729]	0.48	-1.05769	2.33995e-05	0.000347397	yes	down
ENSMUSG00000060181	Slc35e3	solute carrier family 35, member E3 [Source:MGI Symbol;Acc:MGI:2448489]	0.438	-1.19257	2.35766e-05	0.000349747	yes	down
ENSMUSG00000063488	Zkscan7	zinc finger with KRAB and SCAN domains 7 [Source:MGI Symbol;Acc:MGI:3040678]	0.489	-1.03094	2.37334e-05	0.000351793	yes	down
ENSMUSG00000035811	Ugt2b35	UDP glucuronosyltransferase 2 family, polypeptide B35 [Source:MGI Symbol;Acc:MGI:3576100]	0.453	-1.14222	2.39314e-05	0.000354166	yes	down
ENSMUSG00000027878	Notch2	notch 2 [Source:MGI Symbol;Acc:MGI:97364]	0.453	-1.14168	2.40593e-05	0.000355777	yes	down
ENSMUSG00000020176	Grb10	growth factor receptor bound protein 10 [Source:MGI Symbol;Acc:MGI:103232]	0.468	-1.09493	2.45675e-05	0.000362716	yes	down
ENSMUSG00000025089	Gfra1	glial cell line derived neurotrophic factor family receptor alpha 1 [Source:MGI Symbol;Acc:MGI:1100842]	0.349	-1.51667	2.46011e-05	0.000362924	yes	down
ENSMUSG00000040249	Lrp1	low density lipoprotein receptor-related protein 1 [Source:MGI Symbol;Acc:MGI:96828]	0.486	-1.04085	2.52394e-05	0.000371753	yes	down
ENSMUSG00000070802	Pnmal2	PNMA-like 2 [Source:MGI Symbol;Acc:MGI:3645856]	0.448	-1.15703	2.53388e-05	0.000372628	yes	down
ENSMUSG00000079033	Mef2b	myocyte enhancer factor 2B [Source:MGI Symbol;Acc:MGI:104526]	0.365	-1.45576	2.56763e-05	0.000377294	yes	down
ENSMUSG00000020175	Rab36	RAB36, member RAS oncogene family [Source:MGI Symbol;Acc:MGI:1924127]	0.156	-2.68403	2.5895e-05	0.000379385	yes	down
ENSMUSG00000083282	Ctsf	cathepsin F [Source:MGI Symbol;Acc:MGI:1861434]	0.373	-1.4224	2.66414e-05	0.00038883	yes	down
ENSMUSG00000089961	Gm16567	predicted gene 16567 [Source:MGI Symbol;Acc:MGI:4414987]	0.011	-6.54768	2.72312e-05	0.000396084	yes	down
ENSMUSG00000005045	Chd5	chromodomain helicase DNA binding protein 5 [Source:MGI Symbol;Acc:MGI:3036258]	0.354	-1.49873	2.76693e-05	0.000400893	yes	down
ENSMUSG00000035357	Pdzrn3	PDZ domain containing RING finger 3 [Source:MGI Symbol;Acc:MGI:1933157]	0.463	-1.11205	2.79691e-05	0.000403981	yes	down
ENSMUSG00000055114	Anxa13	annexin A13 [Source:MGI Symbol;Acc:MGI:1917037]	0.377	-1.40614	2.79923e-05	0.000404003	yes	down
ENSMUSG00000047090	Tmem198b	transmembrane protein 198b [Source:MGI Symbol;Acc:MGI:1921077]	0.481	-1.05656	2.83474e-05	0.000407238	yes	down
ENSMUSG00000044860	Gm1123	predicted gene 1123 [Source:MGI Symbol;Acc:MGI:2685969]	0.435	-1.20044	2.83934e-05	0.000407584	yes	down
ENSMUSG00000002109	Ddb2	damage specific DNA binding protein 2 [Source:MGI Symbol;Acc:MGI:1355314]	0.465	-1.10563	2.96332e-05	0.000422131	yes	down
ENSMUSG00000026833	Olfm1	olfactomedin 1 [Source:MGI Symbol;Acc:MGI:1860437]	0.475	-1.07361	2.99793e-05	0.000426735	yes	down
ENSMUSG00000020405	Fabp6	fatty acid binding protein 6 [Source:MGI Symbol;Acc:MGI:96565]	0.358	-1.48109	3.26311e-05	0.000459571	yes	down
ENSMUSG00000041734	Kirrel	kirre like nephrin family adhesion molecule 1 [Source:MGI Symbol;Acc:MGI:1891396]	0.423	-1.24245	3.40887e-05	0.000477575	yes	down
ENSMUSG00000050379	Septin6	septin 6 [Source:MGI Symbol;Acc:MGI:1888939]	0.461	-1.11816	3.4117e-05	0.000477585	yes	down
ENSMUSG00000031891	Hsd11b2	hydroxysteroid 11-beta dehydrogenase 2 [Source:MGI Symbol;Acc:MGI:104720]	0.416	-1.26488	3.42713e-05	0.000478978	yes	down
ENSMUSG00000060063	Alox5ap	arachidonate 5-lipoxygenase activating protein [Source:MGI Symbol;Acc:MGI:107505]	0.402	-1.31413	3.46391e-05	0.000482027	yes	down
ENSMUSG00000030731	Syt3	synaptotagmin III [Source:MGI Symbol;Acc:MGI:99665]	0.143	-2.80606	3.51246e-05	0.000488054	yes	down
ENSMUSG00000041117	Ccdc8	coiled-coil domain containing 8 [Source:MGI Symbol;Acc:MGI:3612184]	0.316	-1.66109	3.54014e-05	0.000491168	yes	down
ENSMUSG00000029095	Ablim2	actin-binding LIM protein 2 [Source:MGI Symbol;Acc:MGI:2385758]	0.357	-1.48488	3.56395e-05	0.000494104	yes	down
ENSMUSG00000026697	Myoc	myocilin [Source:MGI Symbol;Acc:MGI:1202864]	0.039	-4.6755	3.57248e-05	0.000494918	yes	down
ENSMUSG00000032454	Rbp2	retinol binding protein 2, cellular [Source:MGI Symbol;Acc:MGI:97877]	0.382	-1.38958	3.644e-05	0.000504078	yes	down
ENSMUSG00000030401	Rtn2	reticulon 2 (Z-band associated protein) [Source:MGI Symbol;Acc:MGI:107612]	0.391	-1.35388	3.70406e-05	0.00051087	yes	down
ENSMUSG00000001943	Vsig2	V-set and immunoglobulin domain containing 2 [Source:MGI Symbol;Acc:MGI:1928009]	0.28	-1.83771	3.76272e-05	0.00051743	yes	down
ENSMUSG00000118667	Ahnak2	AHNAK nucleoprotein 2 [Source:NCBI gene (formerly Entrezgene);Acc:100041194]	0.423	-1.24183	3.81598e-05	0.000523595	yes	down
ENSMUSG00000039911	Spsb1	splA/ryanodine receptor domain and SOCS box containing 1 [Source:MGI Symbol;Acc:MGI:1921896]	0.379	-1.40135	3.83011e-05	0.000525147	yes	down
ENSMUSG00000026113	Inpp4a	inositol polyphosphate-4-phosphatase, type I [Source:MGI Symbol;Acc:MGI:1931123]	0.491	-1.02497	3.84753e-05	0.000526761	yes	down
ENSMUSG00000054640	Slc8a1	solute carrier family 8 (sodium/calcium exchanger), member 1 [Source:MGI Symbol;Acc:MGI:107956]	0.489	-1.03104	3.92819e-05	0.000535605	yes	down
ENSMUSG00000025213	Kazald1	Kazal-type serine peptidase inhibitor domain 1 [Source:MGI Symbol;Acc:MGI:2147606]	0.298	-1.74855	3.97027e-05	0.000539997	yes	down
ENSMUSG00000086825	Gm15675	predicted gene 15675 [Source:MGI Symbol;Acc:MGI:3783117]	0.393	-1.34578	3.98386e-05	0.000541451	yes	down
ENSMUSG00000023571	C1qtnf12	C1q and tumor necrosis factor related 12 [Source:MGI Symbol;Acc:MGI:1914639]	0.45	-1.15106	4.00978e-05	0.000543785	yes	down
ENSMUSG00000039264	Gimap3	GTPase, IMAP family member 3 [Source:MGI Symbol;Acc:MGI:1932723]	0.319	-1.64733	4.12453e-05	0.000557724	yes	down
ENSMUSG00000064043	Trerf1	transcriptional regulating factor 1 [Source:MGI Symbol;Acc:MGI:2442086]	0.355	-1.49463	4.1376e-05	0.000559085	yes	down
ENSMUSG00000053182	Gm609	predicted gene 609 [Source:MGI Symbol;Acc:MGI:2685455]	0.374	-1.4176	4.28298e-05	0.000576537	yes	down
ENSMUSG00000038745	Nlrp6	NLR family, pyrin domain containing 6 [Source:MGI Symbol;Acc:MGI:2141990]	0.495	-1.01562	4.33137e-05	0.000581059	yes	down
ENSMUSG00000045613	Chrm2	cholinergic receptor, muscarinic 2, cardiac [Source:MGI Symbol;Acc:MGI:88397]	0.342	-1.54635	4.34083e-05	0.000581909	yes	down
ENSMUSG00000013921	Clip3	CAP-GLY domain containing linker protein 3 [Source:MGI Symbol;Acc:MGI:1923936]	0.471	-1.08602	4.36159e-05	0.000583433	yes	down
ENSMUSG00000027500	Stmn2	stathmin-like 2 [Source:MGI Symbol;Acc:MGI:98241]	0.429	-1.21976	4.39245e-05	0.000586479	yes	down
ENSMUSG00000074207	Adh1	alcohol dehydrogenase 1 (class I) [Source:MGI Symbol;Acc:MGI:87921]	0.476	-1.07198	4.3938e-05	0.000586479	yes	down
ENSMUSG00000027488	Snta1	syntrophin, acidic 1 [Source:MGI Symbol;Acc:MGI:101772]	0.407	-1.29517	4.4493e-05	0.000592615	yes	down
ENSMUSG00000045259	Klhdc9	kelch domain containing 9 [Source:MGI Symbol;Acc:MGI:1916124]	0.151	-2.7312	4.50126e-05	0.000597827	yes	down
ENSMUSG00000032725	Folr2	folate receptor 2 (fetal) [Source:MGI Symbol;Acc:MGI:95569]	0.141	-2.82512	4.5191e-05	0.000599769	yes	down
ENSMUSG00000001802	Lrp3	low density lipoprotein receptor-related protein 3 [Source:MGI Symbol;Acc:MGI:3584516]	0.325	-1.62175	4.56072e-05	0.000604433	yes	down
ENSMUSG00000025964	Adam23	a disintegrin and metallopeptidase domain 23 [Source:MGI Symbol;Acc:MGI:1345162]	0.441	-1.18245	4.65571e-05	0.000616147	yes	down
ENSMUSG00000029714	Gigyf1	GRB10 interacting GYF protein 1 [Source:MGI Symbol;Acc:MGI:1888677]	0.448	-1.1576	4.73134e-05	0.000623988	yes	down
ENSMUSG00000013367	Iglon5	IgLON family member 5 [Source:MGI Symbol;Acc:MGI:2686277]	0.259	-1.95159	4.8491e-05	0.000635427	yes	down
ENSMUSG00000038332	Sesn1	sestrin 1 [Source:MGI Symbol;Acc:MGI:2155278]	0.333	-1.58457	4.89419e-05	0.000639985	yes	down
ENSMUSG00000039908	Slc26a11	solute carrier family 26, member 11 [Source:MGI Symbol;Acc:MGI:2444589]	0.428	-1.22496	5.03114e-05	0.000654224	yes	down
ENSMUSG00000036815	Dpp10	dipeptidylpeptidase 10 [Source:MGI Symbol;Acc:MGI:2442409]	0.233	-2.10461	5.20897e-05	0.000674526	yes	down
ENSMUSG00000023050	Map3k12	mitogen-activated protein kinase kinase kinase 12 [Source:MGI Symbol;Acc:MGI:1346881]	0.365	-1.4542	5.25866e-05	0.000679544	yes	down
ENSMUSG00000001588	Acap1	ArfGAP with coiled-coil, ankyrin repeat and PH domains 1 [Source:MGI Symbol;Acc:MGI:2388270]	0.25	-2.00173	5.30845e-05	0.000685029	yes	down
ENSMUSG00000030834	Abcc6	ATP-binding cassette, sub-family C (CFTR/MRP), member 6 [Source:MGI Symbol;Acc:MGI:1351634]	0.253	-1.98224	5.49759e-05	0.000705045	yes	down
ENSMUSG00000030287	Itpr2	inositol 1,4,5-triphosphate receptor 2 [Source:MGI Symbol;Acc:MGI:99418]	0.463	-1.11223	5.50418e-05	0.000705405	yes	down
ENSMUSG00000055148	Klf2	Kruppel-like factor 2 (lung) [Source:MGI Symbol;Acc:MGI:1342772]	0.405	-1.30264	5.70266e-05	0.000729338	yes	down
ENSMUSG00000113032	Gm47578	predicted gene, 47578 [Source:MGI Symbol;Acc:MGI:6096613]	0.329	-1.60382	5.71702e-05	0.00072991	yes	down
ENSMUSG00000025450	Gm9752	predicted gene 9752 [Source:MGI Symbol;Acc:MGI:3641896]	0.137	-2.86303	5.8595e-05	0.0007448	yes	down
ENSMUSG00000038718	Pbx3	pre B cell leukemia homeobox 3 [Source:MGI Symbol;Acc:MGI:97496]	0.462	-1.1132	5.91221e-05	0.000747424	yes	down
ENSMUSG00000026288	Inpp5d	inositol polyphosphate-5-phosphatase D [Source:MGI Symbol;Acc:MGI:107357]	0.369	-1.43691	5.92417e-05	0.000748429	yes	down
ENSMUSG00000029761	Cald1	caldesmon 1 [Source:MGI Symbol;Acc:MGI:88250]	0.481	-1.05711	5.93806e-05	0.000749675	yes	down
ENSMUSG00000034245	Hdac11	histone deacetylase 11 [Source:MGI Symbol;Acc:MGI:2385252]	0.49	-1.02976	6.22815e-05	0.00078259	yes	down
ENSMUSG00000023055	Calcoco1	calcium binding and coiled coil domain 1 [Source:MGI Symbol;Acc:MGI:1914738]	0.5	-1.00054	6.23943e-05	0.000783479	yes	down
ENSMUSG00000093456	Gm20662	predicted gene 20662 [Source:MGI Symbol;Acc:MGI:5313109]	0.466	-1.10111	6.30224e-05	0.000790285	yes	down
ENSMUSG00000043822	Adamtsl5	ADAMTS-like 5 [Source:MGI Symbol;Acc:MGI:1913798]	0.361	-1.46831	6.30635e-05	0.000790285	yes	down
ENSMUSG00000004952	Rasa4	RAS p21 protein activator 4 [Source:MGI Symbol;Acc:MGI:1858600]	0.499	-1.0023	6.41268e-05	0.000801457	yes	down
ENSMUSG00000029335	Bmp3	bone morphogenetic protein 3 [Source:MGI Symbol;Acc:MGI:88179]	0.413	-1.2742	6.45406e-05	0.000805009	yes	down
ENSMUSG00000026532	Spta1	spectrin alpha, erythrocytic 1 [Source:MGI Symbol;Acc:MGI:98385]	0.017	-5.89454	6.49455e-05	0.000809517	yes	down
ENSMUSG00000028581	Laptm5	lysosomal-associated protein transmembrane 5 [Source:MGI Symbol;Acc:MGI:108046]	0.388	-1.366	6.59911e-05	0.000819266	yes	down
ENSMUSG00000097048	1600020E01Rik	RIKEN cDNA 1600020E01 gene [Source:MGI Symbol;Acc:MGI:1919262]	0.429	-1.21949	6.67116e-05	0.000827109	yes	down
ENSMUSG00000002346	Slc25a42	solute carrier family 25, member 42 [Source:MGI Symbol;Acc:MGI:1920345]	0.393	-1.34893	6.76721e-05	0.000835683	yes	down
ENSMUSG00000092220	Gm20528	predicted gene 20528 [Source:MGI Symbol;Acc:MGI:5141993]	0.081	-3.61727	6.80571e-05	0.000839882	yes	down
ENSMUSG00000032177	Pde4a	phosphodiesterase 4A, cAMP specific [Source:MGI Symbol;Acc:MGI:99558]	0.396	-1.33646	6.95103e-05	0.000854986	yes	down
ENSMUSG00000020773	Trim47	tripartite motif-containing 47 [Source:MGI Symbol;Acc:MGI:1917374]	0.464	-1.10829	7.07244e-05	0.000868773	yes	down
ENSMUSG00000024190	Dusp1	dual specificity phosphatase 1 [Source:MGI Symbol;Acc:MGI:105120]	0.454	-1.13898	7.11458e-05	0.000873374	yes	down
ENSMUSG00000074736	Syndig1	synapse differentiation inducing 1 [Source:MGI Symbol;Acc:MGI:3702158]	0.298	-1.74822	7.47602e-05	0.000911146	yes	down
ENSMUSG00000023191	P3h3	prolyl 3-hydroxylase 3 [Source:MGI Symbol;Acc:MGI:1315208]	0.444	-1.17106	7.49047e-05	0.000911715	yes	down
ENSMUSG00000005640	Insrr	insulin receptor-related receptor [Source:MGI Symbol;Acc:MGI:1346037]	0.122	-3.03081	7.49592e-05	0.000911784	yes	down
ENSMUSG00000047420	Fam180a	family with sequence similarity 180, member A [Source:MGI Symbol;Acc:MGI:3039626]	0.034	-4.88936	7.50332e-05	0.000911888	yes	down
ENSMUSG00000028541	B4galt2	UDP-Gal:betaGlcNAc beta 1,4- galactosyltransferase, polypeptide 2 [Source:MGI Symbol;Acc:MGI:1858493]	0.39	-1.36006	7.51292e-05	0.000912066	yes	down
ENSMUSG00000024334	H2-Oa	histocompatibility 2, O region alpha locus [Source:MGI Symbol;Acc:MGI:95924]	0.219	-2.19388	7.53357e-05	0.000913978	yes	down
ENSMUSG00000045019	Acer1	alkaline ceramidase 1 [Source:MGI Symbol;Acc:MGI:2181962]	0.447	-1.16314	7.58315e-05	0.000918798	yes	down
ENSMUSG00000022525	Plaat1	phospholipase A and acyltransferase 1 [Source:MGI Symbol;Acc:MGI:1351473]	0.122	-3.03027	7.6014e-05	0.000919986	yes	down
ENSMUSG00000018263	Tbx5	T-box 5 [Source:MGI Symbol;Acc:MGI:102541]	0.019	-5.72162	7.60282e-05	0.000919986	yes	down
ENSMUSG00000024013	Fgd2	FYVE, RhoGEF and PH domain containing 2 [Source:MGI Symbol;Acc:MGI:1347084]	0.365	-1.45588	7.64716e-05	0.000924152	yes	down
ENSMUSG00000006784	Odad4	outer dynein arm complex subunit 4 [Source:MGI Symbol;Acc:MGI:1921657]	0.254	-1.97465	7.66402e-05	0.000924993	yes	down
ENSMUSG00000052819	Best2	bestrophin 2 [Source:MGI Symbol;Acc:MGI:2387588]	0.382	-1.38659	7.69228e-05	0.000927201	yes	down
ENSMUSG00000036446	Lum	lumican [Source:MGI Symbol;Acc:MGI:109347]	0.423	-1.24267	8.09717e-05	0.000967769	yes	down
ENSMUSG00000038271	Iffo1	intermediate filament family orphan 1 [Source:MGI Symbol;Acc:MGI:2444516]	0.374	-1.42035	8.10151e-05	0.000967769	yes	down
ENSMUSG00000020437	Myo1g	myosin IG [Source:MGI Symbol;Acc:MGI:1927091]	0.368	-1.44028	8.13067e-05	0.00096939	yes	down
ENSMUSG00000029675	Eln	elastin [Source:MGI Symbol;Acc:MGI:95317]	0.413	-1.27571	8.1486e-05	0.000969512	yes	down
ENSMUSG00000047507	Baiap3	BAI1-associated protein 3 [Source:MGI Symbol;Acc:MGI:2685783]	0.381	-1.39036	8.16743e-05	0.000970669	yes	down
ENSMUSG00000073491	Ifi213	interferon activated gene 213 [Source:MGI Symbol;Acc:MGI:3695276]	0.143	-2.81006	8.46263e-05	0.00100129	yes	down
ENSMUSG00000057751	Megf6	multiple EGF-like-domains 6 [Source:MGI Symbol;Acc:MGI:1919351]	0.351	-1.50989	8.59048e-05	0.00101448	yes	down
ENSMUSG00000078350	Smim1	small integral membrane protein 1 [Source:MGI Symbol;Acc:MGI:1916109]	0.284	-1.81464	8.93173e-05	0.00105013	yes	down
ENSMUSG00000093593	Gm20683	predicted gene 20683 [Source:MGI Symbol;Acc:MGI:5313130]	0.478	-1.06563	8.94489e-05	0.00105101	yes	down
ENSMUSG00000086555	Gm13446	predicted gene 13446 [Source:MGI Symbol;Acc:MGI:3649869]	0.153	-2.70979	8.95467e-05	0.0010515	yes	down
ENSMUSG00000032648	Pygm	muscle glycogen phosphorylase [Source:MGI Symbol;Acc:MGI:97830]	0.329	-1.60479	9.11813e-05	0.00107002	yes	down
ENSMUSG00000023224	Serping1	serine (or cysteine) peptidase inhibitor, clade G, member 1 [Source:MGI Symbol;Acc:MGI:894696]	0.44	-1.18419	9.144e-05	0.0010717	yes	down
ENSMUSG00000079164	Tlr5	toll-like receptor 5 [Source:MGI Symbol;Acc:MGI:1858171]	0.397	-1.33223	9.41706e-05	0.00110301	yes	down
ENSMUSG00000002059	Rab34	RAB34, member RAS oncogene family [Source:MGI Symbol;Acc:MGI:104606]	0.408	-1.29315	9.42774e-05	0.00110357	yes	down
ENSMUSG00000044206	Vsig4	V-set and immunoglobulin domain containing 4 [Source:MGI Symbol;Acc:MGI:2679720]	0.013	-6.27284	9.43389e-05	0.0011036	yes	down
ENSMUSG00000045730	Adrb2	adrenergic receptor, beta 2 [Source:MGI Symbol;Acc:MGI:87938]	0.342	-1.55002	9.63134e-05	0.00112458	yes	down
ENSMUSG00000022488	Nckap1l	NCK associated protein 1 like [Source:MGI Symbol;Acc:MGI:1926063]	0.377	-1.40824	9.65487e-05	0.00112662	yes	down
ENSMUSG00000029563	Foxp2	forkhead box P2 [Source:MGI Symbol;Acc:MGI:2148705]	0.336	-1.57416	9.72622e-05	0.00113282	yes	down
ENSMUSG00000021373	Cap2	CAP, adenylate cyclase-associated protein, 2 (yeast) [Source:MGI Symbol;Acc:MGI:1914502]	0.496	-1.01015	9.78127e-05	0.00113663	yes	down
ENSMUSG00000056487	Mettl7a2	methyltransferase like 7A2 [Source:MGI Symbol;Acc:MGI:3026615]	0.125	-3.00228	9.80775e-05	0.00113664	yes	down
ENSMUSG00000032118	Fez1	fasciculation and elongation protein zeta 1 (zygin I) [Source:MGI Symbol;Acc:MGI:2670976]	0.332	-1.5906	9.93676e-05	0.00114839	yes	down
ENSMUSG00000059412	Fxyd2	FXYD domain-containing ion transport regulator 2 [Source:MGI Symbol;Acc:MGI:1195260]	0.069	-3.85268	0.000101262	0.00116629	yes	down
ENSMUSG00000024238	Zeb1	zinc finger E-box binding homeobox 1 [Source:MGI Symbol;Acc:MGI:1344313]	0.459	-1.12397	0.00010196	0.00117361	yes	down
ENSMUSG00000115329	Gm49272	predicted gene, 49272 [Source:MGI Symbol;Acc:MGI:6118755]	0.087	-3.52269	0.000104695	0.00120064	yes	down
ENSMUSG00000002111	Spi1	spleen focus forming virus (SFFV) proviral integration oncogene [Source:MGI Symbol;Acc:MGI:98282]	0.466	-1.10135	0.000104887	0.00120211	yes	down
ENSMUSG00000058571	Gpc6	glypican 6 [Source:MGI Symbol;Acc:MGI:1346322]	0.187	-2.4215	0.00010569	0.00120908	yes	down
ENSMUSG00000027401	Tgm3	transglutaminase 3, E polypeptide [Source:MGI Symbol;Acc:MGI:98732]	0.378	-1.40281	0.000105808	0.00120969	yes	down
ENSMUSG00000026424	Gpr37l1	G protein-coupled receptor 37-like 1 [Source:MGI Symbol;Acc:MGI:1928503]	0.356	-1.49064	0.000106	0.0012104	yes	down
ENSMUSG00000024621	Csf1r	colony stimulating factor 1 receptor [Source:MGI Symbol;Acc:MGI:1339758]	0.425	-1.23525	0.000107149	0.00122277	yes	down
ENSMUSG00000024731	Ms4a10	membrane-spanning 4-domains, subfamily A, member 10 [Source:MGI Symbol;Acc:MGI:1917076]	0.362	-1.46421	0.000107703	0.00122759	yes	down
ENSMUSG00000042404	Dennd4b	DENN/MADD domain containing 4B [Source:MGI Symbol;Acc:MGI:2446201]	0.362	-1.46495	0.000108174	0.00123145	yes	down
ENSMUSG00000026692	Fmo4	flavin containing monooxygenase 4 [Source:MGI Symbol;Acc:MGI:2429497]	0.429	-1.22235	0.000109217	0.00124181	yes	down
ENSMUSG00000034785	Dio1	deiodinase, iodothyronine, type I [Source:MGI Symbol;Acc:MGI:94896]	0.42	-1.25168	0.000109387	0.00124256	yes	down
ENSMUSG00000063704	Mapk15	mitogen-activated protein kinase 15 [Source:MGI Symbol;Acc:MGI:2652894]	0.299	-1.7431	0.000109416	0.00124256	yes	down
ENSMUSG00000025265	Fgd1	FYVE, RhoGEF and PH domain containing 1 [Source:MGI Symbol;Acc:MGI:104566]	0.389	-1.36172	0.000110724	0.00125436	yes	down
ENSMUSG00000030798	Cd37	CD37 antigen [Source:MGI Symbol;Acc:MGI:88330]	0.323	-1.63067	0.000110834	0.00125436	yes	down
ENSMUSG00000057606	Colq	collagen-like tail subunit (single strand of homotrimer) of asymmetric acetylcholinesterase [Source:MGI Symbol;Acc:MGI:1338761]	0.263	-1.9244	0.000110859	0.00125436	yes	down
ENSMUSG00000075334	Rprm	reprimo, TP53 dependent G2 arrest mediator candidate [Source:MGI Symbol;Acc:MGI:1915124]	0.38	-1.39666	0.000112322	0.00126784	yes	down
ENSMUSG00000021506	Pitx1	paired-like homeodomain transcription factor 1 [Source:MGI Symbol;Acc:MGI:107374]	0.468	-1.09581	0.000113647	0.00128202	yes	down
ENSMUSG00000045331	2310079G19Rik	RIKEN cDNA 2310079G19 gene [Source:MGI Symbol;Acc:MGI:1916949]	0.257	-1.96199	0.000113892	0.00128323	yes	down
ENSMUSG00000028134	Ptbp2	polypyrimidine tract binding protein 2 [Source:MGI Symbol;Acc:MGI:1860489]	0.357	-1.48521	0.000114017	0.00128386	yes	down
ENSMUSG00000034118	Tpst1	protein-tyrosine sulfotransferase 1 [Source:MGI Symbol;Acc:MGI:1298231]	0.485	-1.04363	0.000115213	0.00129508	yes	down
ENSMUSG00000024871	Doc2g	double C2, gamma [Source:MGI Symbol;Acc:MGI:1926250]	0.367	-1.44694	0.000115527	0.00129773	yes	down
ENSMUSG00000032098	Treh	trehalase (brush-border membrane glycoprotein) [Source:MGI Symbol;Acc:MGI:1926230]	0.168	-2.57017	0.000117729	0.00132008	yes	down
ENSMUSG00000048285	Frmd6	FERM domain containing 6 [Source:MGI Symbol;Acc:MGI:2442579]	0.498	-1.0054	0.000119021	0.00133296	yes	down
ENSMUSG00000047786	Lix1	limb and CNS expressed 1 [Source:MGI Symbol;Acc:MGI:1913893]	0.402	-1.31319	0.000119178	0.00133392	yes	down
ENSMUSG00000001741	Il16	interleukin 16 [Source:MGI Symbol;Acc:MGI:1270855]	0.307	-1.70444	0.000121214	0.00135265	yes	down
ENSMUSG00000033209	Ttc28	tetratricopeptide repeat domain 28 [Source:MGI Symbol;Acc:MGI:2140873]	0.463	-1.11218	0.000121361	0.00135348	yes	down
ENSMUSG00000004473	Clec11a	C-type lectin domain family 11, member a [Source:MGI Symbol;Acc:MGI:1298219]	0.394	-1.34248	0.000121522	0.00135447	yes	down
ENSMUSG00000043008	Klhl6	kelch-like 6 [Source:MGI Symbol;Acc:MGI:2686922]	0.256	-1.96768	0.000121899	0.00135704	yes	down
ENSMUSG00000015968	Cacna1d	calcium channel, voltage-dependent, L type, alpha 1D subunit [Source:MGI Symbol;Acc:MGI:88293]	0.392	-1.35133	0.00012448	0.00138001	yes	down
ENSMUSG00000003484	Cyp4f18	cytochrome P450, family 4, subfamily f, polypeptide 18 [Source:MGI Symbol;Acc:MGI:1919304]	0.288	-1.79741	0.000126012	0.00139453	yes	down
ENSMUSG00000074486	Bglap2	bone gamma-carboxyglutamate protein 2 [Source:MGI Symbol;Acc:MGI:88157]	0.223	-2.16759	0.000126943	0.00140232	yes	down
ENSMUSG00000025735	Rhbdl1	rhomboid like 1 [Source:MGI Symbol;Acc:MGI:2384891]	0.061	-4.04438	0.000133229	0.00146578	yes	down
ENSMUSG00000084911	Gm16185	predicted gene 16185 [Source:MGI Symbol;Acc:MGI:3802169]	0.169	-2.56236	0.000136515	0.00149301	yes	down
ENSMUSG00000033852	Gm28042	predicted gene, 28042 [Source:MGI Symbol;Acc:MGI:5547778]	0.319	-1.64656	0.000136807	0.00149533	yes	down
ENSMUSG00000028078	Dclk2	doublecortin-like kinase 2 [Source:MGI Symbol;Acc:MGI:1918012]	0.436	-1.19777	0.000137941	0.00150463	yes	down
ENSMUSG00000094365	Gm21982	predicted gene 21982 [Source:MGI Symbol;Acc:MGI:5439451]	0.123	-3.02749	0.000139439	0.00151699	yes	down
ENSMUSG00000042045	Sln	sarcolipin [Source:MGI Symbol;Acc:MGI:1913652]	0.015	-6.09141	0.000141953	0.00154024	yes	down
ENSMUSG00000031385	Plxnb3	plexin B3 [Source:MGI Symbol;Acc:MGI:2154240]	0.201	-2.31664	0.000141989	0.00154024	yes	down
ENSMUSG00000032549	Rab6b	RAB6B, member RAS oncogene family [Source:MGI Symbol;Acc:MGI:107283]	0.47	-1.08833	0.000142199	0.0015413	yes	down
ENSMUSG00000031431	Tsc22d3	TSC22 domain family, member 3 [Source:MGI Symbol;Acc:MGI:1196284]	0.408	-1.29441	0.000142252	0.0015413	yes	down
ENSMUSG00000093805	Gal3st2b	galactose-3-O-sulfotransferase 2B [Source:MGI Symbol;Acc:MGI:3711964]	0.48	-1.05777	0.000142785	0.00154528	yes	down
ENSMUSG00000026443	Lrrn2	leucine rich repeat protein 2, neuronal [Source:MGI Symbol;Acc:MGI:106037]	0.337	-1.56839	0.000144033	0.00155676	yes	down
ENSMUSG00000019577	Pdk4	pyruvate dehydrogenase kinase, isoenzyme 4 [Source:MGI Symbol;Acc:MGI:1351481]	0.249	-2.007	0.000144432	0.00155948	yes	down
ENSMUSG00000037490	Slc2a12	solute carrier family 2 (facilitated glucose transporter), member 12 [Source:MGI Symbol;Acc:MGI:3052471]	0.324	-1.62741	0.000145482	0.0015681	yes	down
ENSMUSG00000022995	Enah	ENAH actin regulator [Source:MGI Symbol;Acc:MGI:108360]	0.466	-1.10053	0.000145797	0.00156968	yes	down
ENSMUSG00000073755	5730409E04Rik	RIKEN cDNA 5730409E04Rik gene [Source:MGI Symbol;Acc:MGI:3609248]	0.465	-1.10571	0.000149029	0.00159709	yes	down
ENSMUSG00000078247	Airn	antisense Igf2r RNA [Source:MGI Symbol;Acc:MGI:1353471]	0.351	-1.50914	0.000149722	0.00160265	yes	down
ENSMUSG00000016356	Col20a1	collagen, type XX, alpha 1 [Source:MGI Symbol;Acc:MGI:1920618]	0.225	-2.15308	0.000153596	0.00163663	yes	down
ENSMUSG00000044550	Tceal3	transcription elongation factor A (SII)-like 3 [Source:MGI Symbol;Acc:MGI:1913354]	0.398	-1.33002	0.000157673	0.00167529	yes	down
ENSMUSG00000063558	Aox1	aldehyde oxidase 1 [Source:MGI Symbol;Acc:MGI:88035]	0.304	-1.71946	0.000161377	0.00170324	yes	down
ENSMUSG00000035711	Dok3	docking protein 3 [Source:MGI Symbol;Acc:MGI:1351490]	0.339	-1.56209	0.000161447	0.00170324	yes	down
ENSMUSG00000068874	Selenbp1	selenium binding protein 1 [Source:MGI Symbol;Acc:MGI:96825]	0.406	-1.30219	0.000162656	0.00171262	yes	down
ENSMUSG00000032322	Pstpip1	proline-serine-threonine phosphatase-interacting protein 1 [Source:MGI Symbol;Acc:MGI:1321396]	0.381	-1.39255	0.000162941	0.00171465	yes	down
ENSMUSG00000040428	Plekha4	pleckstrin homology domain containing, family A (phosphoinositide binding specific) member 4 [Source:MGI Symbol;Acc:MGI:1916467]	0.281	-1.82986	0.000163634	0.00172	yes	down
ENSMUSG00000063160	Numbl	numb-like [Source:MGI Symbol;Acc:MGI:894702]	0.451	-1.14949	0.000164022	0.00172311	yes	down
ENSMUSG00000039155	Cdh26	cadherin-like 26 [Source:MGI Symbol;Acc:MGI:2685856]	0.173	-2.53187	0.000166106	0.00174147	yes	down
ENSMUSG00000107476	Zfp862-ps	zinc finger protein 862, pseudogene [Source:MGI Symbol;Acc:MGI:1889827]	0.464	-1.10645	0.000166234	0.00174147	yes	down
ENSMUSG00000055653	Gpc3	glypican 3 [Source:MGI Symbol;Acc:MGI:104903]	0.258	-1.95675	0.000168046	0.00175648	yes	down
ENSMUSG00000079511	Gm42688	predicted gene 42688 [Source:MGI Symbol;Acc:MGI:5662825]	0.395	-1.33993	0.000173748	0.00181162	yes	down
ENSMUSG00000020377	Ltc4s	leukotriene C4 synthase [Source:MGI Symbol;Acc:MGI:107498]	0.22	-2.18641	0.000178399	0.00184607	yes	down
ENSMUSG00000000416	Cttnbp2	cortactin binding protein 2 [Source:MGI Symbol;Acc:MGI:1353467]	0.47	-1.09036	0.000180305	0.00186475	yes	down
ENSMUSG00000034898	Filip1	filamin A interacting protein 1 [Source:MGI Symbol;Acc:MGI:1917848]	0.479	-1.06106	0.000180674	0.00186753	yes	down
ENSMUSG00000058498	Rnf207	ring finger protein 207 [Source:MGI Symbol;Acc:MGI:2684989]	0.109	-3.19914	0.000182177	0.00187891	yes	down
ENSMUSG00000087538	Gm16341	predicted gene 16341 [Source:MGI Symbol;Acc:MGI:3840137]	0.493	-1.01993	0.000182441	0.00188058	yes	down
ENSMUSG00000028402	Mpdz	multiple PDZ domain crumbs cell polarity complex component [Source:MGI Symbol;Acc:MGI:1343489]	0.44	-1.18424	0.000184246	0.00189451	yes	down
ENSMUSG00000000552	Zfp385a	zinc finger protein 385A [Source:MGI Symbol;Acc:MGI:1352495]	0.459	-1.12248	0.000186737	0.00191684	yes	down
ENSMUSG00000056185	Snx32	sorting nexin 32 [Source:MGI Symbol;Acc:MGI:2444704]	0.314	-1.67091	0.000186781	0.00191684	yes	down
ENSMUSG00000015850	Adamtsl4	ADAMTS-like 4 [Source:MGI Symbol;Acc:MGI:2389008]	0.49	-1.02819	0.000189409	0.00193756	yes	down
ENSMUSG00000032377	Plscr4	phospholipid scramblase 4 [Source:MGI Symbol;Acc:MGI:2143267]	0.443	-1.17458	0.000190632	0.00194672	yes	down
ENSMUSG00000075012	Fjx1	four jointed box 1 [Source:MGI Symbol;Acc:MGI:1341907]	0.328	-1.60813	0.000191194	0.0019514	yes	down
ENSMUSG00000028088	Fmo5	flavin containing monooxygenase 5 [Source:MGI Symbol;Acc:MGI:1310004]	0.404	-1.30884	0.000191676	0.00195524	yes	down
ENSMUSG00000023914	Mep1a	meprin 1 alpha [Source:MGI Symbol;Acc:MGI:96963]	0.498	-1.00528	0.00019313	0.00196684	yes	down
ENSMUSG00000051076	Vtcn1	V-set domain containing T cell activation inhibitor 1 [Source:MGI Symbol;Acc:MGI:3039619]	0.418	-1.25891	0.000193494	0.0019684	yes	down
ENSMUSG00000074916	Chst14	carbohydrate sulfotransferase 14 [Source:MGI Symbol;Acc:MGI:1919386]	0.433	-1.20805	0.000195648	0.0019849	yes	down
ENSMUSG00000037337	Map4k1	mitogen-activated protein kinase kinase kinase kinase 1 [Source:MGI Symbol;Acc:MGI:1346882]	0.308	-1.69925	0.000198206	0.00200323	yes	down
ENSMUSG00000095332	Gm9821	predicted gene 9821 [Source:MGI Symbol;Acc:MGI:3704208]	0.16	-2.64692	0.000201791	0.00203504	yes	down
ENSMUSG00000038402	Foxf2	forkhead box F2 [Source:MGI Symbol;Acc:MGI:1347479]	0.484	-1.04782	0.000202127	0.00203733	yes	down
ENSMUSG00000059479	B3gnt8	UDP-GlcNAc:betaGal beta-1,3-N-acetylglucosaminyltransferase 8 [Source:MGI Symbol;Acc:MGI:2385269]	0.402	-1.31405	0.000204575	0.00205867	yes	down
ENSMUSG00000022225	Cma1	chymase 1, mast cell [Source:MGI Symbol;Acc:MGI:96941]	0.468	-1.09406	0.000206417	0.00207336	yes	down
ENSMUSG00000094686	Ccl21a	chemokine (C-C motif) ligand 21A (serine) [Source:MGI Symbol;Acc:MGI:1349183]	0.372	-1.4257	0.000208779	0.00209532	yes	down
ENSMUSG00000038168	P3h2	prolyl 3-hydroxylase 2 [Source:MGI Symbol;Acc:MGI:2146663]	0.497	-1.00854	0.000210171	0.00210479	yes	down
ENSMUSG00000039158	Akna	AT-hook transcription factor [Source:MGI Symbol;Acc:MGI:2140340]	0.385	-1.37802	0.000210174	0.00210479	yes	down
ENSMUSG00000020620	Abca8b	ATP-binding cassette, sub-family A (ABC1), member 8b [Source:MGI Symbol;Acc:MGI:1351668]	0.303	-1.72347	0.000212943	0.00212909	yes	down
ENSMUSG00000032826	Ank2	ankyrin 2, brain [Source:MGI Symbol;Acc:MGI:88025]	0.42	-1.25263	0.000214737	0.00214472	yes	down
ENSMUSG00000004267	Eno2	enolase 2, gamma neuronal [Source:MGI Symbol;Acc:MGI:95394]	0.432	-1.20991	0.000219861	0.00218537	yes	down
ENSMUSG00000071176	Arhgef10	Rho guanine nucleotide exchange factor (GEF) 10 [Source:MGI Symbol;Acc:MGI:2444453]	0.452	-1.14543	0.00022288	0.00221183	yes	down
ENSMUSG00000102602	A930004J17Rik	RIKEN cDNA A930004J17 gene [Source:MGI Symbol;Acc:MGI:2442442]	0.226	-2.14389	0.000223476	0.00221657	yes	down
ENSMUSG00000052160	Pld4	phospholipase D family, member 4 [Source:MGI Symbol;Acc:MGI:2144765]	0.415	-1.26855	0.000225788	0.00223594	yes	down
ENSMUSG00000101599	Gm20342	predicted gene, 20342 [Source:MGI Symbol;Acc:MGI:5012527]	0.272	-1.87992	0.000233314	0.00229342	yes	down
ENSMUSG00000030638	Sh3gl3	SH3-domain GRB2-like 3 [Source:MGI Symbol;Acc:MGI:700011]	0.309	-1.6927	0.00023805	0.00233504	yes	down
ENSMUSG00000039601	Rcan2	regulator of calcineurin 2 [Source:MGI Symbol;Acc:MGI:1858219]	0.446	-1.16429	0.000239072	0.00234261	yes	down
ENSMUSG00000015950	Ncf1	neutrophil cytosolic factor 1 [Source:MGI Symbol;Acc:MGI:97283]	0.35	-1.51429	0.000239582	0.00234636	yes	down
ENSMUSG00000008734	Gprc5b	G protein-coupled receptor, family C, group 5, member B [Source:MGI Symbol;Acc:MGI:1927596]	0.438	-1.18969	0.000248286	0.00242144	yes	down
ENSMUSG00000117905	Gm50230	predicted gene, 50230 [Source:MGI Symbol;Acc:MGI:6303033]	0.19	-2.39551	0.000249761	0.00243207	yes	down
ENSMUSG00000022197	Pdzd2	PDZ domain containing 2 [Source:MGI Symbol;Acc:MGI:1922394]	0.474	-1.07621	0.000251894	0.00244894	yes	down
ENSMUSG00000029204	Rhoh	ras homolog family member H [Source:MGI Symbol;Acc:MGI:1921984]	0.325	-1.61999	0.000253165	0.00246002	yes	down
ENSMUSG00000045064	Zc2hc1c	zinc finger, C2HC-type containing 1C [Source:MGI Symbol;Acc:MGI:1919600]	0.264	-1.9233	0.000257723	0.0024965	yes	down
ENSMUSG00000015396	Cd83	CD83 antigen [Source:MGI Symbol;Acc:MGI:1328316]	0.329	-1.60589	0.000272503	0.00262332	yes	down
ENSMUSG00000029392	Rilpl1	Rab interacting lysosomal protein-like 1 [Source:MGI Symbol;Acc:MGI:1922945]	0.498	-1.00632	0.000277053	0.00266025	yes	down
ENSMUSG00000028957	Per3	period circadian clock 3 [Source:MGI Symbol;Acc:MGI:1277134]	0.429	-1.22095	0.000282401	0.00270463	yes	down
ENSMUSG00000058740	Kcnt1	potassium channel, subfamily T, member 1 [Source:MGI Symbol;Acc:MGI:1924627]	0.053	-4.23629	0.000285051	0.00272302	yes	down
ENSMUSG00000020882	Cacnb1	calcium channel, voltage-dependent, beta 1 subunit [Source:MGI Symbol;Acc:MGI:102522]	0.471	-1.08693	0.000287955	0.00274514	yes	down
ENSMUSG00000043993	2900052L18Rik	RIKEN cDNA 2900052L18 gene [Source:MGI Symbol;Acc:MGI:1924085]	0.292	-1.77708	0.000290504	0.00276529	yes	down
ENSMUSG00000021318	Gli3	GLI-Kruppel family member GLI3 [Source:MGI Symbol;Acc:MGI:95729]	0.391	-1.35376	0.000292221	0.00277587	yes	down
ENSMUSG00000006675	P4htm	prolyl 4-hydroxylase, transmembrane (endoplasmic reticulum) [Source:MGI Symbol;Acc:MGI:1921693]	0.295	-1.75935	0.000293858	0.00278934	yes	down
ENSMUSG00000040703	Cyp2s1	cytochrome P450, family 2, subfamily s, polypeptide 1 [Source:MGI Symbol;Acc:MGI:1921384]	0.5	-1.00013	0.000294408	0.00279112	yes	down
ENSMUSG00000047963	Stbd1	starch binding domain 1 [Source:MGI Symbol;Acc:MGI:1261768]	0.456	-1.1337	0.000298063	0.00281799	yes	down
ENSMUSG00000047394	Odf3b	outer dense fiber of sperm tails 3B [Source:MGI Symbol;Acc:MGI:1917363]	0.238	-2.07221	0.000298198	0.00281799	yes	down
ENSMUSG00000064351	mt-Co1	mitochondrially encoded cytochrome c oxidase I [Source:MGI Symbol;Acc:MGI:102504]	0.393	-1.34703	0.000302176	0.00285155	yes	down
ENSMUSG00000022371	Col14a1	collagen, type XIV, alpha 1 [Source:MGI Symbol;Acc:MGI:1341272]	0.275	-1.8628	0.00030824	0.00289559	yes	down
ENSMUSG00000036151	Tm6sf2	transmembrane 6 superfamily member 2 [Source:MGI Symbol;Acc:MGI:1933210]	0.446	-1.1644	0.000308826	0.00289835	yes	down
ENSMUSG00000079491	H2-T10	histocompatibility 2, T region locus 10 [Source:MGI Symbol;Acc:MGI:95942]	0.34	-1.55609	0.000312752	0.00293355	yes	down
ENSMUSG00000037138	Aff3	AF4/FMR2 family, member 3 [Source:MGI Symbol;Acc:MGI:106927]	0.294	-1.76765	0.000313579	0.00293844	yes	down
ENSMUSG00000029074	Ttll10	tubulin tyrosine ligase-like family, member 10 [Source:MGI Symbol;Acc:MGI:1921855]	0.433	-1.20849	0.000314289	0.00294352	yes	down
ENSMUSG00000033361	Prrg3	proline rich Gla (G-carboxyglutamic acid) 3 (transmembrane) [Source:MGI Symbol;Acc:MGI:2685214]	0.302	-1.72849	0.000322097	0.00300758	yes	down
ENSMUSG00000103441	7530428D23Rik	RIKEN cDNA 7530428D23 gene [Source:MGI Symbol;Acc:MGI:2442162]	0.491	-1.02544	0.000332481	0.00309318	yes	down
ENSMUSG00000055745	Rtl6	retrotransposon Gag like 6 [Source:MGI Symbol;Acc:MGI:2675858]	0.413	-1.27411	0.000333087	0.00309625	yes	down
ENSMUSG00000037411	Serpine1	serine (or cysteine) peptidase inhibitor, clade E, member 1 [Source:MGI Symbol;Acc:MGI:97608]	0.381	-1.39341	0.000333371	0.00309735	yes	down
ENSMUSG00000028701	Lurap1	leucine rich adaptor protein 1 [Source:MGI Symbol;Acc:MGI:1915325]	0.369	-1.43759	0.000341336	0.00316189	yes	down
ENSMUSG00000021464	Ror2	receptor tyrosine kinase-like orphan receptor 2 [Source:MGI Symbol;Acc:MGI:1347521]	0.478	-1.06613	0.000342766	0.00317199	yes	down
ENSMUSG00000046613	Vwa5b2	von Willebrand factor A domain containing 5B2 [Source:MGI Symbol;Acc:MGI:2681859]	0.343	-1.54374	0.000344373	0.00318194	yes	down
ENSMUSG00000071192	Wfikkn1	WAP, FS, Ig, KU, and NTR-containing protein 1 [Source:MGI Symbol;Acc:MGI:2670967]	0.189	-2.40523	0.000344524	0.00318194	yes	down
ENSMUSG00000060550	H2-Q7	histocompatibility 2, Q region locus 7 [Source:MGI Symbol;Acc:MGI:95936]	0.39	-1.35997	0.00035282	0.0032457	yes	down
ENSMUSG00000060600	Eno3	enolase 3, beta muscle [Source:MGI Symbol;Acc:MGI:95395]	0.469	-1.09173	0.000354188	0.00325495	yes	down
ENSMUSG00000002204	Napsa	napsin A aspartic peptidase [Source:MGI Symbol;Acc:MGI:109365]	0.316	-1.66391	0.000354524	0.00325495	yes	down
ENSMUSG00000037784	Dzip1l	DAZ interacting protein 1-like [Source:MGI Symbol;Acc:MGI:1919757]	0.402	-1.31513	0.000356661	0.00326813	yes	down
ENSMUSG00000021130	Galnt16	polypeptide N-acetylgalactosaminyltransferase 16 [Source:MGI Symbol;Acc:MGI:1917754]	0.394	-1.34492	0.000359694	0.00328946	yes	down
ENSMUSG00000057280	Musk	muscle, skeletal, receptor tyrosine kinase [Source:MGI Symbol;Acc:MGI:103581]	0.245	-2.02662	0.000361524	0.00330458	yes	down
ENSMUSG00000049336	Tenm2	teneurin transmembrane protein 2 [Source:MGI Symbol;Acc:MGI:1345184]	0.169	-2.56188	0.00036645	0.00333489	yes	down
ENSMUSG00000051243	Islr2	immunoglobulin superfamily containing leucine-rich repeat 2 [Source:MGI Symbol;Acc:MGI:2444277]	0.234	-2.09802	0.000366677	0.00333533	yes	down
ENSMUSG00000026574	Dpt	dermatopontin [Source:MGI Symbol;Acc:MGI:1928392]	0.44	-1.18347	0.000367196	0.00333842	yes	down
ENSMUSG00000024677	Ms4a6b	membrane-spanning 4-domains, subfamily A, member 6B [Source:MGI Symbol;Acc:MGI:1917024]	0.339	-1.55934	0.000368246	0.00334634	yes	down
ENSMUSG00000061013	Mkx	mohawk homeobox [Source:MGI Symbol;Acc:MGI:2687286]	0.429	-1.22044	0.000368507	0.00334708	yes	down
ENSMUSG00000045246	Kcng4	potassium voltage-gated channel, subfamily G, member 4 [Source:MGI Symbol;Acc:MGI:1913983]	0.264	-1.92246	0.000368994	0.00334987	yes	down
ENSMUSG00000039787	Cercam	cerebral endothelial cell adhesion molecule [Source:MGI Symbol;Acc:MGI:2139134]	0.359	-1.47608	0.000372652	0.00337814	yes	down
ENSMUSG00000029771	Irf5	interferon regulatory factor 5 [Source:MGI Symbol;Acc:MGI:1350924]	0.486	-1.0409	0.000374022	0.00338668	yes	down
ENSMUSG00000030259	Rassf8	Ras association (RalGDS/AF-6) domain family (N-terminal) member 8 [Source:MGI Symbol;Acc:MGI:1918573]	0.446	-1.1642	0.000374037	0.00338668	yes	down
ENSMUSG00000020143	Dock2	dedicator of cyto-kinesis 2 [Source:MGI Symbol;Acc:MGI:2149010]	0.362	-1.46612	0.000382783	0.00345395	yes	down
ENSMUSG00000040663	Clcf1	cardiotrophin-like cytokine factor 1 [Source:MGI Symbol;Acc:MGI:1930088]	0.313	-1.67534	0.000386757	0.00348063	yes	down
ENSMUSG00000085779	Atcayos	ataxia, cerebellar, Cayman type, opposite strand [Source:MGI Symbol;Acc:MGI:1916928]	0.171	-2.54558	0.000388657	0.00349604	yes	down
ENSMUSG00000040488	Ltbp4	latent transforming growth factor beta binding protein 4 [Source:MGI Symbol;Acc:MGI:1321395]	0.446	-1.16378	0.000392965	0.00352629	yes	down
ENSMUSG00000020793	Galr2	galanin receptor 2 [Source:MGI Symbol;Acc:MGI:1337018]	0.22	-2.18516	0.000396713	0.00355649	yes	down
ENSMUSG00000115167	Gm49015	predicted gene, 49015 [Source:MGI Symbol;Acc:MGI:6118375]	0.165	-2.59607	0.00039803	0.00356317	yes	down
ENSMUSG00000039115	Itga9	integrin alpha 9 [Source:MGI Symbol;Acc:MGI:104756]	0.486	-1.03986	0.000399811	0.00357739	yes	down
ENSMUSG00000032492	Pth1r	parathyroid hormone 1 receptor [Source:MGI Symbol;Acc:MGI:97801]	0.429	-1.22056	0.000404553	0.00360597	yes	down
ENSMUSG00000020836	Coro6	coronin 6 [Source:MGI Symbol;Acc:MGI:2183448]	0.163	-2.61579	0.000407318	0.00362542	yes	down
ENSMUSG00000066191	Anks6	ankyrin repeat and sterile alpha motif domain containing 6 [Source:MGI Symbol;Acc:MGI:1922941]	0.378	-1.40526	0.000409857	0.0036428	yes	down
ENSMUSG00000073060	Zxda	zinc finger, X-linked, duplicated A [Source:MGI Symbol;Acc:MGI:1921689]	0.465	-1.10413	0.000415729	0.00369324	yes	down
ENSMUSG00000079015	Serpina1c	serine (or cysteine) peptidase inhibitor, clade A, member 1C [Source:MGI Symbol;Acc:MGI:891969]	0.015	-6.08754	0.000417494	0.00370715	yes	down
ENSMUSG00000030337	Vamp1	vesicle-associated membrane protein 1 [Source:MGI Symbol;Acc:MGI:1313276]	0.49	-1.02905	0.000424418	0.00375967	yes	down
ENSMUSG00000004837	Grap	GRB2-related adaptor protein [Source:MGI Symbol;Acc:MGI:1918770]	0.384	-1.38073	0.000437636	0.0038439	yes	down
ENSMUSG00000026768	Itga8	integrin alpha 8 [Source:MGI Symbol;Acc:MGI:109442]	0.43	-1.21872	0.000438504	0.00384971	yes	down
ENSMUSG00000055912	Tmem150a	transmembrane protein 150A [Source:MGI Symbol;Acc:MGI:2385244]	0.359	-1.47986	0.000441706	0.00387235	yes	down
ENSMUSG00000037849	Ifi206	interferon activated gene 206 [Source:MGI Symbol;Acc:MGI:3646410]	0.204	-2.28999	0.000441918	0.00387239	yes	down
ENSMUSG00000008496	Pou2f2	POU domain, class 2, transcription factor 2 [Source:MGI Symbol;Acc:MGI:101897]	0.263	-1.92443	0.000442599	0.00387472	yes	down
ENSMUSG00000004707	Ly9	lymphocyte antigen 9 [Source:MGI Symbol;Acc:MGI:96885]	0.326	-1.6182	0.000445295	0.00389101	yes	down
ENSMUSG00000035835	Plppr3	phospholipid phosphatase related 3 [Source:MGI Symbol;Acc:MGI:2388640]	0.294	-1.76505	0.000450262	0.00392705	yes	down
ENSMUSG00000046186	Cd109	CD109 antigen [Source:MGI Symbol;Acc:MGI:2445221]	0.43	-1.21641	0.000453533	0.0039482	yes	down
ENSMUSG00000038738	Shank1	SH3 and multiple ankyrin repeat domains 1 [Source:MGI Symbol;Acc:MGI:3613677]	0.196	-2.35413	0.000459202	0.0039892	yes	down
ENSMUSG00000022831	Hcls1	hematopoietic cell specific Lyn substrate 1 [Source:MGI Symbol;Acc:MGI:104568]	0.453	-1.14368	0.000459313	0.0039892	yes	down
ENSMUSG00000040627	Aicda	activation-induced cytidine deaminase [Source:MGI Symbol;Acc:MGI:1342279]	0.125	-2.99904	0.00046075	0.00399795	yes	down
ENSMUSG00000031925	Maml2	mastermind like transcriptional coactivator 2 [Source:MGI Symbol;Acc:MGI:2389460]	0.389	-1.36357	0.000462015	0.00400345	yes	down
ENSMUSG00000087177	E130307A14Rik	RIKEN cDNA E130307A14 gene [Source:MGI Symbol;Acc:MGI:3036287]	0.373	-1.42423	0.000462028	0.00400345	yes	down
ENSMUSG00000085385	Snhg17	small nucleolar RNA host gene 17 [Source:MGI Symbol;Acc:MGI:1915358]	0.474	-1.0759	0.000467375	0.00404227	yes	down
ENSMUSG00000049907	Rasl11b	RAS-like, family 11, member B [Source:MGI Symbol;Acc:MGI:1916189]	0.482	-1.05313	0.000470735	0.0040638	yes	down
ENSMUSG00000063972	Nr6a1	nuclear receptor subfamily 6, group A, member 1 [Source:MGI Symbol;Acc:MGI:1352459]	0.371	-1.42922	0.000472768	0.00407757	yes	down
ENSMUSG00000029369	Afm	afamin [Source:MGI Symbol;Acc:MGI:2429409]	0.109	-3.19453	0.00047859	0.00411636	yes	down
ENSMUSG00000098488	Pla2g4b	phospholipase A2, group IVB (cytosolic) [Source:MGI Symbol;Acc:MGI:2384819]	0.109	-3.2017	0.000479139	0.00411918	yes	down
ENSMUSG00000103527	Gm37261	predicted gene, 37261 [Source:MGI Symbol;Acc:MGI:5610489]	0.163	-2.61634	0.000482971	0.00414639	yes	down
ENSMUSG00000031173	Otc	ornithine transcarbamylase [Source:MGI Symbol;Acc:MGI:97448]	0.499	-1.00303	0.000492945	0.00422424	yes	down
ENSMUSG00000019464	Ptger1	prostaglandin E receptor 1 (subtype EP1) [Source:MGI Symbol;Acc:MGI:97793]	0.367	-1.44629	0.000496885	0.00424629	yes	down
ENSMUSG00000018654	Ikzf1	IKAROS family zinc finger 1 [Source:MGI Symbol;Acc:MGI:1342540]	0.339	-1.56133	0.000499448	0.00426233	yes	down
ENSMUSG00000038623	Tm6sf1	transmembrane 6 superfamily member 1 [Source:MGI Symbol;Acc:MGI:1933209]	0.353	-1.50034	0.000505496	0.00430018	yes	down
ENSMUSG00000026875	Traf1	TNF receptor-associated factor 1 [Source:MGI Symbol;Acc:MGI:101836]	0.476	-1.07104	0.000507586	0.00431598	yes	down
ENSMUSG00000028195	Ccn1	cellular communication network factor 1 [Source:MGI Symbol;Acc:MGI:88613]	0.474	-1.07763	0.000515725	0.00437322	yes	down
ENSMUSG00000023795	Pisd-ps2	phosphatidylserine decarboxylase, pseudogene 2 [Source:MGI Symbol;Acc:MGI:3612472]	0.395	-1.3403	0.000517269	0.0043831	yes	down
ENSMUSG00000028931	Kcnab2	potassium voltage-gated channel, shaker-related subfamily, beta member 2 [Source:MGI Symbol;Acc:MGI:109239]	0.445	-1.16964	0.000517594	0.0043831	yes	down
ENSMUSG00000038248	Sobp	sine oculis binding protein [Source:MGI Symbol;Acc:MGI:1924427]	0.383	-1.38522	0.000520469	0.00439747	yes	down
ENSMUSG00000056091	St3gal5	ST3 beta-galactoside alpha-2,3-sialyltransferase 5 [Source:MGI Symbol;Acc:MGI:1339963]	0.304	-1.71934	0.000521706	0.00440591	yes	down
ENSMUSG00000034949	Zfr2	zinc finger RNA binding protein 2 [Source:MGI Symbol;Acc:MGI:2143792]	0.325	-1.62061	0.000527814	0.00443533	yes	down
ENSMUSG00000005268	Prlr	prolactin receptor [Source:MGI Symbol;Acc:MGI:97763]	0.238	-2.06928	0.000528674	0.00443568	yes	down
ENSMUSG00000022099	Dmtn	dematin actin binding protein [Source:MGI Symbol;Acc:MGI:99670]	0.341	-1.55185	0.000533641	0.00446825	yes	down
ENSMUSG00000046240	Hepacam	hepatocyte cell adhesion molecule [Source:MGI Symbol;Acc:MGI:1920177]	0.179	-2.47877	0.000535376	0.00448064	yes	down
ENSMUSG00000095123	Gm21781	predicted gene, 21781 [Source:MGI Symbol;Acc:MGI:5433945]	0.284	-1.81362	0.000535662	0.00448064	yes	down
ENSMUSG00000024965	Fermt3	fermitin family member 3 [Source:MGI Symbol;Acc:MGI:2147790]	0.475	-1.07358	0.000537873	0.0044936	yes	down
ENSMUSG00000045007	Tubg2	tubulin, gamma 2 [Source:MGI Symbol;Acc:MGI:2144208]	0.375	-1.41379	0.000541046	0.00451404	yes	down
ENSMUSG00000015377	Dennd6b	DENN/MADD domain containing 6B [Source:MGI Symbol;Acc:MGI:1916690]	0.434	-1.20372	0.000544844	0.00454166	yes	down
ENSMUSG00000097779	4833407H14Rik	RIKEN cDNA 4833407H14 gene [Source:MGI Symbol;Acc:MGI:1921149]	0.42	-1.25305	0.000545775	0.0045474	yes	down
ENSMUSG00000031304	Il2rg	interleukin 2 receptor, gamma chain [Source:MGI Symbol;Acc:MGI:96551]	0.45	-1.1532	0.000550068	0.00457907	yes	down
ENSMUSG00000018570	2810408A11Rik	RIKEN cDNA 2810408A11 gene [Source:MGI Symbol;Acc:MGI:1917669]	0.486	-1.04	0.000557415	0.00461587	yes	down
ENSMUSG00000069805	Fbp1	fructose bisphosphatase 1 [Source:MGI Symbol;Acc:MGI:95492]	0.299	-1.7424	0.000557426	0.00461587	yes	down
ENSMUSG00000044017	Adgrd1	adhesion G protein-coupled receptor D1 [Source:MGI Symbol;Acc:MGI:3041203]	0.407	-1.29596	0.00056265	0.00465266	yes	down
ENSMUSG00000020886	Dlg4	discs large MAGUK scaffold protein 4 [Source:MGI Symbol;Acc:MGI:1277959]	0.483	-1.05018	0.000565113	0.00467095	yes	down
ENSMUSG00000019945	Cabcoco1	ciliary associated calcium binding coiled-coil 1 [Source:MGI Symbol;Acc:MGI:1920537]	0.457	-1.13119	0.000569551	0.00470347	yes	down
ENSMUSG00000110397	Gm45540	predicted gene 45540 [Source:MGI Symbol;Acc:MGI:5791376]	0.093	-3.43082	0.000575954	0.00474933	yes	down
ENSMUSG00000104548	Gm43857	predicted gene 43857 [Source:MGI Symbol;Acc:MGI:5663994]	0.229	-2.12355	0.000578756	0.00476892	yes	down
ENSMUSG00000034520	Gjc1	gap junction protein, gamma 1 [Source:MGI Symbol;Acc:MGI:95718]	0.471	-1.08485	0.000582329	0.00478989	yes	down
ENSMUSG00000047842	Diras2	DIRAS family, GTP-binding RAS-like 2 [Source:MGI Symbol;Acc:MGI:1915453]	0.317	-1.65932	0.00058299	0.00479286	yes	down
ENSMUSG00000021719	Rgs7bp	regulator of G-protein signalling 7 binding protein [Source:MGI Symbol;Acc:MGI:106334]	0.359	-1.47625	0.000590897	0.00483799	yes	down
ENSMUSG00000026531	Mptx1	mucosal pentraxin 1 [Source:MGI Symbol;Acc:MGI:1913539]	0.201	-2.31191	0.000591004	0.00483799	yes	down
ENSMUSG00000032089	Il10ra	interleukin 10 receptor, alpha [Source:MGI Symbol;Acc:MGI:96538]	0.351	-1.51109	0.000592013	0.00483966	yes	down
ENSMUSG00000040740	Slc25a34	solute carrier family 25, member 34 [Source:MGI Symbol;Acc:MGI:2686215]	0.475	-1.07543	0.000592471	0.00484128	yes	down
ENSMUSG00000001508	Sgca	sarcoglycan, alpha (dystrophin-associated glycoprotein) [Source:MGI Symbol;Acc:MGI:894698]	0.263	-1.92894	0.000594567	0.00484816	yes	down
ENSMUSG00000046491	C1qtnf2	C1q and tumor necrosis factor related protein 2 [Source:MGI Symbol;Acc:MGI:1916433]	0.423	-1.24264	0.000595456	0.00485291	yes	down
ENSMUSG00000044548	Dact1	dishevelled-binding antagonist of beta-catenin 1 [Source:MGI Symbol;Acc:MGI:1891740]	0.355	-1.49225	0.000601039	0.004892	yes	down
ENSMUSG00000038591	Colec10	collectin sub-family member 10 [Source:MGI Symbol;Acc:MGI:3606482]	0.245	-2.02637	0.00060543	0.00492344	yes	down
ENSMUSG00000072849	Serpina1e	serine (or cysteine) peptidase inhibitor, clade A, member 1E [Source:MGI Symbol;Acc:MGI:891967]	0.206	-2.27772	0.000611723	0.0049597	yes	down
ENSMUSG00000032010	Usp2	ubiquitin specific peptidase 2 [Source:MGI Symbol;Acc:MGI:1858178]	0.469	-1.09284	0.00061175	0.0049597	yes	down
ENSMUSG00000020686	Gas2l2	growth arrest-specific 2 like 2 [Source:MGI Symbol;Acc:MGI:3652048]	0.039	-4.68828	0.00062762	0.00505539	yes	down
ENSMUSG00000024076	Vit	vitrin [Source:MGI Symbol;Acc:MGI:1921449]	0.158	-2.65851	0.000643324	0.00515295	yes	down
ENSMUSG00000040380	Cbln3	cerebellin 3 precursor protein [Source:MGI Symbol;Acc:MGI:1889286]	0.427	-1.22881	0.000644161	0.00515522	yes	down
ENSMUSG00000022548	Apod	apolipoprotein D [Source:MGI Symbol;Acc:MGI:88056]	0.457	-1.12888	0.000647255	0.00517333	yes	down
ENSMUSG00000067261	Foxd3	forkhead box D3 [Source:MGI Symbol;Acc:MGI:1347473]	0.223	-2.16756	0.000649617	0.00518771	yes	down
ENSMUSG00000026614	Slc30a10	solute carrier family 30, member 10 [Source:MGI Symbol;Acc:MGI:2685058]	0.214	-2.22639	0.000654231	0.00521344	yes	down
ENSMUSG00000097697	4833412C05Rik	RIKEN cDNA 4833412C05 gene [Source:MGI Symbol;Acc:MGI:1921154]	0.255	-1.97344	0.000656839	0.00523169	yes	down
ENSMUSG00000102018	Iqank1	IQ motif and ankyrin repeat containing 1 [Source:MGI Symbol;Acc:MGI:3588184]	0.399	-1.32457	0.000662436	0.00526532	yes	down
ENSMUSG00000038679	Trps1	transcriptional repressor GATA binding 1 [Source:MGI Symbol;Acc:MGI:1927616]	0.351	-1.5103	0.000663039	0.0052663	yes	down
ENSMUSG00000030745	Il21r	interleukin 21 receptor [Source:MGI Symbol;Acc:MGI:1890475]	0.374	-1.42081	0.000663124	0.0052663	yes	down
ENSMUSG00000070343	Gm10288	predicted gene 10288 [Source:MGI Symbol;Acc:MGI:3704227]	0.018	-5.79558	0.000664679	0.00527049	yes	down
ENSMUSG00000031022	BC051019	cDNA sequence BC051019 [Source:MGI Symbol;Acc:MGI:1928824]	0.163	-2.62022	0.000665065	0.00527049	yes	down
ENSMUSG00000110060	Gm9860	predicted gene 9860 [Source:MGI Symbol;Acc:MGI:3642591]	0.234	-2.09295	0.000674467	0.0053314	yes	down
ENSMUSG00000078451	Ppil6	peptidylprolyl isomerase (cyclophilin)-like 6 [Source:MGI Symbol;Acc:MGI:1920325]	0.207	-2.27398	0.000692336	0.00545185	yes	down
ENSMUSG00000031932	Gpr83	G protein-coupled receptor 83 [Source:MGI Symbol;Acc:MGI:95712]	0.151	-2.72907	0.000693724	0.00546047	yes	down
ENSMUSG00000106636	Gm43813	predicted gene 43813 [Source:MGI Symbol;Acc:MGI:5663950]	0.064	-3.95616	0.000699976	0.00549387	yes	down
ENSMUSG00000090523	Gypc	glycophorin C [Source:MGI Symbol;Acc:MGI:1098566]	0.437	-1.19449	0.00070361	0.00551965	yes	down
ENSMUSG00000051851	Rtl8c	retrotransposon Gag like 8C [Source:MGI Symbol;Acc:MGI:1920115]	0.465	-1.10586	0.000728904	0.00569412	yes	down
ENSMUSG00000047789	Slc38a9	solute carrier family 38, member 9 [Source:MGI Symbol;Acc:MGI:1918839]	0.444	-1.1728	0.000734545	0.00573339	yes	down
ENSMUSG00000032268	Tmprss5	transmembrane protease, serine 5 (spinesin) [Source:MGI Symbol;Acc:MGI:1933407]	0.338	-1.56506	0.000736719	0.00574555	yes	down
ENSMUSG00000043300	B3galnt1	UDP-GalNAc:betaGlcNAc beta 1,3-galactosaminyltransferase, polypeptide 1 [Source:MGI Symbol;Acc:MGI:1349405]	0.431	-1.21418	0.000739313	0.00575855	yes	down
ENSMUSG00000028778	Hcrtr1	hypocretin (orexin) receptor 1 [Source:MGI Symbol;Acc:MGI:2385650]	0.107	-3.2251	0.000743812	0.00578844	yes	down
ENSMUSG00000034324	Tmem132c	transmembrane protein 132C [Source:MGI Symbol;Acc:MGI:2443061]	0.391	-1.35318	0.000749143	0.00582296	yes	down
ENSMUSG00000010066	Cacna2d2	calcium channel, voltage-dependent, alpha 2/delta subunit 2 [Source:MGI Symbol;Acc:MGI:1929813]	0.419	-1.25343	0.000769048	0.00596772	yes	down
ENSMUSG00000020953	Coch	cochlin [Source:MGI Symbol;Acc:MGI:1278313]	0.096	-3.37438	0.000773926	0.00599809	yes	down
ENSMUSG00000021750	Fam107a	family with sequence similarity 107, member A [Source:MGI Symbol;Acc:MGI:3041256]	0.33	-1.5986	0.000784485	0.00606983	yes	down
ENSMUSG00000069516	Lyz2	lysozyme 2 [Source:MGI Symbol;Acc:MGI:96897]	0.457	-1.12948	0.000788059	0.00609495	yes	down
ENSMUSG00000043448	Gjc2	gap junction protein, gamma 2 [Source:MGI Symbol;Acc:MGI:2153060]	0.326	-1.61713	0.000789446	0.00610315	yes	down
ENSMUSG00000104245	Gm38155	predicted gene, 38155 [Source:MGI Symbol;Acc:MGI:5611383]	0.109	-3.19926	0.000789882	0.00610399	yes	down
ENSMUSG00000023266	Frs3	fibroblast growth factor receptor substrate 3 [Source:MGI Symbol;Acc:MGI:2135965]	0.316	-1.66008	0.000792323	0.00612031	yes	down
ENSMUSG00000039114	Nrn1	neuritin 1 [Source:MGI Symbol;Acc:MGI:1915654]	0.327	-1.61147	0.000806417	0.00621118	yes	down
ENSMUSG00000028641	P3h1	prolyl 3-hydroxylase 1 [Source:MGI Symbol;Acc:MGI:1888921]	0.458	-1.12728	0.000811108	0.00623957	yes	down
ENSMUSG00000052572	Dlg2	discs large MAGUK scaffold protein 2 [Source:MGI Symbol;Acc:MGI:1344351]	0.356	-1.48913	0.000829184	0.00634721	yes	down
ENSMUSG00000041660	Bbox1	butyrobetaine (gamma), 2-oxoglutarate dioxygenase 1 (gamma-butyrobetaine hydroxylase) [Source:MGI Symbol;Acc:MGI:1891372]	0.054	-4.20302	0.000831536	0.00635999	yes	down
ENSMUSG00000079547	H2-DMb1	histocompatibility 2, class II, locus Mb1 [Source:MGI Symbol;Acc:MGI:95922]	0.429	-1.22089	0.000849911	0.00647662	yes	down
ENSMUSG00000024426	Atat1	alpha tubulin acetyltransferase 1 [Source:MGI Symbol;Acc:MGI:1913869]	0.469	-1.09346	0.000853283	0.00649966	yes	down
ENSMUSG00000050103	Agmo	alkylglycerol monooxygenase [Source:MGI Symbol;Acc:MGI:2442495]	0.472	-1.08316	0.000856427	0.0065187	yes	down
ENSMUSG00000087354	4930404I05Rik	RIKEN cDNA 4930404I05 gene [Source:MGI Symbol;Acc:MGI:1914644]	0.172	-2.53712	0.000856482	0.0065187	yes	down
ENSMUSG00000043801	Oaz1-ps	ornithine decarboxylase antizyme 1, pseudogene [Source:MGI Symbol;Acc:MGI:108188]	0.495	-1.01366	0.000869386	0.00660882	yes	down
ENSMUSG00000086859	Snhg20	small nucleolar RNA host gene 20 [Source:MGI Symbol;Acc:MGI:1924222]	0.419	-1.2563	0.000877597	0.00665767	yes	down
ENSMUSG00000040061	Plcb2	phospholipase C, beta 2 [Source:MGI Symbol;Acc:MGI:107465]	0.281	-1.83233	0.000912153	0.00687785	yes	down
ENSMUSG00000027004	Frzb	frizzled-related protein [Source:MGI Symbol;Acc:MGI:892032]	0.468	-1.09487	0.000914716	0.0068916	yes	down
ENSMUSG00000062124	Defb45	defensin beta 45 [Source:MGI Symbol;Acc:MGI:3650541]	0.477	-1.06803	0.000916355	0.00689719	yes	down
ENSMUSG00000053552	Ebf4	early B cell factor 4 [Source:MGI Symbol;Acc:MGI:2385972]	0.215	-2.2206	0.00091838	0.00690526	yes	down
ENSMUSG00000109209	Gm45104	predicted gene 45104 [Source:MGI Symbol;Acc:MGI:5753680]	0.206	-2.27946	0.000933324	0.00699787	yes	down
ENSMUSG00000032502	Stac	src homology three (SH3) and cysteine rich domain [Source:MGI Symbol;Acc:MGI:1201400]	0.379	-1.39826	0.000934969	0.00700738	yes	down
ENSMUSG00000104303	Gm36976	predicted gene, 36976 [Source:MGI Symbol;Acc:MGI:5610204]	0.084	-3.57462	0.000947466	0.0070868	yes	down
ENSMUSG00000022708	Zbtb20	zinc finger and BTB domain containing 20 [Source:MGI Symbol;Acc:MGI:1929213]	0.456	-1.13208	0.000954295	0.00713502	yes	down
ENSMUSG00000044177	Wfikkn2	WAP, follistatin/kazal, immunoglobulin, kunitz and netrin domain containing 2 [Source:MGI Symbol;Acc:MGI:2669209]	0.345	-1.5363	0.000955359	0.00714011	yes	down
ENSMUSG00000001120	Pcbp3	poly(rC) binding protein 3 [Source:MGI Symbol;Acc:MGI:1890470]	0.47	-1.08966	0.000956945	0.0071491	yes	down
ENSMUSG00000071178	Serpina1b	serine (or cysteine) preptidase inhibitor, clade A, member 1B [Source:MGI Symbol;Acc:MGI:891970]	0.213	-2.23238	0.000964016	0.00718753	yes	down
ENSMUSG00000018168	Ikzf3	IKAROS family zinc finger 3 [Source:MGI Symbol;Acc:MGI:1342542]	0.304	-1.71553	0.000966147	0.00719766	yes	down
ENSMUSG00000020627	Klhl29	kelch-like 29 [Source:MGI Symbol;Acc:MGI:2683857]	0.412	-1.27876	0.000979849	0.00727648	yes	down
ENSMUSG00000046152	Fut10	fucosyltransferase 10 [Source:MGI Symbol;Acc:MGI:2384748]	0.37	-1.43319	0.000982755	0.00729225	yes	down
ENSMUSG00000050600	Zfp831	zinc finger protein 831 [Source:MGI Symbol;Acc:MGI:3641861]	0.176	-2.50732	0.000984962	0.00729992	yes	down
ENSMUSG00000050248	Evc2	EvC ciliary complex subunit 2 [Source:MGI Symbol;Acc:MGI:1915775]	0.413	-1.2741	0.000995327	0.00736502	yes	down
ENSMUSG00000074505	Fat3	FAT atypical cadherin 3 [Source:MGI Symbol;Acc:MGI:2444314]	0.232	-2.10682	0.00100146	0.0074045	yes	down
ENSMUSG00000037944	Ccr7	chemokine (C-C motif) receptor 7 [Source:MGI Symbol;Acc:MGI:103011]	0.321	-1.6387	0.00100535	0.00742174	yes	down
ENSMUSG00000031548	Sfrp1	secreted frizzled-related protein 1 [Source:MGI Symbol;Acc:MGI:892014]	0.453	-1.14223	0.00100731	0.00742789	yes	down
ENSMUSG00000029718	Pcolce	procollagen C-endopeptidase enhancer protein [Source:MGI Symbol;Acc:MGI:105099]	0.485	-1.04433	0.00100741	0.00742789	yes	down
ENSMUSG00000072620	Slfn2	schlafen 2 [Source:MGI Symbol;Acc:MGI:1313258]	0.407	-1.29845	0.00101045	0.00744429	yes	down
ENSMUSG00000025279	Dnase1l3	deoxyribonuclease 1-like 3 [Source:MGI Symbol;Acc:MGI:1314633]	0.415	-1.26888	0.00102008	0.0074968	yes	down
ENSMUSG00000093485	Gm20708	predicted gene 20708 [Source:MGI Symbol;Acc:MGI:5313155]	0.063	-3.98931	0.00103951	0.0076254	yes	down
ENSMUSG00000039648	Kyat1	kynurenine aminotransferase 1 [Source:MGI Symbol;Acc:MGI:1917516]	0.453	-1.14224	0.00104246	0.00764099	yes	down
ENSMUSG00000090272	Mndal	myeloid nuclear differentiation antigen like [Source:MGI Symbol;Acc:MGI:3780953]	0.33	-1.5997	0.00104546	0.00765697	yes	down
ENSMUSG00000022208	Jph4	junctophilin 4 [Source:MGI Symbol;Acc:MGI:2443113]	0.396	-1.33662	0.00105002	0.00768131	yes	down
ENSMUSG00000031239	Itm2a	integral membrane protein 2A [Source:MGI Symbol;Acc:MGI:107706]	0.359	-1.47628	0.00105281	0.00769272	yes	down
ENSMUSG00000062694	Cav3	caveolin 3 [Source:MGI Symbol;Acc:MGI:107570]	0.305	-1.71523	0.0010577	0.00772239	yes	down
ENSMUSG00000019880	Rspo3	R-spondin 3 [Source:MGI Symbol;Acc:MGI:1920030]	0.427	-1.22914	0.0010864	0.00788563	yes	down
ENSMUSG00000031133	Arhgef6	Rac/Cdc42 guanine nucleotide exchange factor (GEF) 6 [Source:MGI Symbol;Acc:MGI:1920591]	0.374	-1.41985	0.00110837	0.00803522	yes	down
ENSMUSG00000074415	Mir100hg	Mir100 Mirlet7a-2 Mir125b-1 cluster host gene [Source:MGI Symbol;Acc:MGI:1920394]	0.45	-1.15277	0.00113102	0.0081492	yes	down
ENSMUSG00000055692	Tmem191c	transmembrane protein 191C [Source:MGI Symbol;Acc:MGI:107238]	0.467	-1.09768	0.00113889	0.00818376	yes	down
ENSMUSG00000061898	Rbak	RB-associated KRAB zinc finger [Source:MGI Symbol;Acc:MGI:1927369]	0.491	-1.02665	0.00114601	0.00822543	yes	down
ENSMUSG00000074345	Tnfaip8l3	tumor necrosis factor, alpha-induced protein 8-like 3 [Source:MGI Symbol;Acc:MGI:2685363]	0.258	-1.95269	0.00114938	0.00824326	yes	down
ENSMUSG00000020785	Camkk1	calcium/calmodulin-dependent protein kinase kinase 1, alpha [Source:MGI Symbol;Acc:MGI:1891766]	0.454	-1.13874	0.00115161	0.00824658	yes	down
ENSMUSG00000116718	Gm49668	predicted gene, 49668 [Source:MGI Symbol;Acc:MGI:6215110]	0.209	-2.25683	0.00115683	0.00827763	yes	down
ENSMUSG00000031101	Sash3	SAM and SH3 domain containing 3 [Source:MGI Symbol;Acc:MGI:1921381]	0.381	-1.39063	0.00116211	0.00830696	yes	down
ENSMUSG00000087528	9830144P21Rik	RIKEN cDNA 9830144P21 gene [Source:MGI Symbol;Acc:MGI:3041171]	0.196	-2.34754	0.00116272	0.00830696	yes	down
ENSMUSG00000064080	Fbln2	fibulin 2 [Source:MGI Symbol;Acc:MGI:95488]	0.416	-1.26478	0.00116582	0.00832596	yes	down
ENSMUSG00000015405	Ace2	angiotensin I converting enzyme (peptidyl-dipeptidase A) 2 [Source:MGI Symbol;Acc:MGI:1917258]	0.431	-1.21581	0.00118547	0.00844635	yes	down
ENSMUSG00000086245	Gm16170	predicted gene 16170 [Source:MGI Symbol;Acc:MGI:3805548]	0.082	-3.60816	0.00124589	0.00879335	yes	down
ENSMUSG00000020395	Itk	IL2 inducible T cell kinase [Source:MGI Symbol;Acc:MGI:96621]	0.28	-1.83734	0.00124876	0.00881033	yes	down
ENSMUSG00000030621	Me3	malic enzyme 3, NADP(+)-dependent, mitochondrial [Source:MGI Symbol;Acc:MGI:1916679]	0.24	-2.05599	0.00125651	0.00885157	yes	down
ENSMUSG00000111394	Gm49759	predicted gene, 49759 [Source:MGI Symbol;Acc:MGI:6215263]	0.347	-1.52562	0.00126276	0.00888887	yes	down
ENSMUSG00000025978	Rftn2	raftlin family member 2 [Source:MGI Symbol;Acc:MGI:1921263]	0.491	-1.02532	0.00127497	0.00895349	yes	down
ENSMUSG00000028226	Mmp16	matrix metallopeptidase 16 [Source:MGI Symbol;Acc:MGI:1276107]	0.085	-3.55666	0.0012753	0.00895349	yes	down
ENSMUSG00000055435	Maf	avian musculoaponeurotic fibrosarcoma oncogene homolog [Source:MGI Symbol;Acc:MGI:96909]	0.375	-1.41487	0.00127859	0.0089732	yes	down
ENSMUSG00000025422	Agap2	ArfGAP with GTPase domain, ankyrin repeat and PH domain 2 [Source:MGI Symbol;Acc:MGI:3580016]	0.375	-1.41382	0.00129104	0.00904361	yes	down
ENSMUSG00000074607	Tox2	TOX high mobility group box family member 2 [Source:MGI Symbol;Acc:MGI:3611233]	0.431	-1.21289	0.00131119	0.00916063	yes	down
ENSMUSG00000042942	Greb1l	growth regulation by estrogen in breast cancer-like [Source:MGI Symbol;Acc:MGI:3576497]	0.372	-1.4263	0.00132412	0.0092406	yes	down
ENSMUSG00000046159	Chrm3	cholinergic receptor, muscarinic 3, cardiac [Source:MGI Symbol;Acc:MGI:88398]	0.331	-1.59571	0.00135133	0.00938835	yes	down
ENSMUSG00000027863	Cd2	CD2 antigen [Source:MGI Symbol;Acc:MGI:88320]	0.399	-1.32663	0.00135711	0.00941795	yes	down
ENSMUSG00000051984	Sec31b	Sec31 homolog B (S. cerevisiae) [Source:MGI Symbol;Acc:MGI:2685187]	0.161	-2.63856	0.00135918	0.00942528	yes	down
ENSMUSG00000048249	Crebrf	CREB3 regulatory factor [Source:MGI Symbol;Acc:MGI:1924378]	0.471	-1.08467	0.00136282	0.00944351	yes	down
ENSMUSG00000033208	S100b	S100 protein, beta polypeptide, neural [Source:MGI Symbol;Acc:MGI:98217]	0.32	-1.64576	0.00136385	0.00944713	yes	down
ENSMUSG00000040270	Bach2	BTB and CNC homology, basic leucine zipper transcription factor 2 [Source:MGI Symbol;Acc:MGI:894679]	0.296	-1.75535	0.00137766	0.00952862	yes	down
ENSMUSG00000074575	Kcng1	potassium voltage-gated channel, subfamily G, member 1 [Source:MGI Symbol;Acc:MGI:3616086]	0.202	-2.30638	0.00137925	0.00953612	yes	down
ENSMUSG00000030306	Tmtc1	transmembrane and tetratricopeptide repeat containing 1 [Source:MGI Symbol;Acc:MGI:3039590]	0.497	-1.00975	0.00138652	0.00957378	yes	down
ENSMUSG00000034164	Emid1	EMI domain containing 1 [Source:MGI Symbol;Acc:MGI:2155091]	0.482	-1.05256	0.00139968	0.0096452	yes	down
ENSMUSG00000064363	mt-Nd4	mitochondrially encoded NADH dehydrogenase 4 [Source:MGI Symbol;Acc:MGI:102498]	0.442	-1.17865	0.00140182	0.00965318	yes	down
ENSMUSG00000004360	9330159F19Rik	RIKEN cDNA 9330159F19 gene [Source:MGI Symbol;Acc:MGI:3036239]	0.145	-2.78229	0.00140305	0.00965318	yes	down
ENSMUSG00000017446	C1qtnf1	C1q and tumor necrosis factor related protein 1 [Source:MGI Symbol;Acc:MGI:1919254]	0.499	-1.00188	0.00140425	0.00965318	yes	down
ENSMUSG00000020902	Ntn1	netrin 1 [Source:MGI Symbol;Acc:MGI:105088]	0.49	-1.02986	0.00141421	0.00970389	yes	down
ENSMUSG00000116305	Lncppara	long noncoding RNA near Ppara [Source:MGI Symbol;Acc:MGI:5568843]	0.178	-2.48843	0.00144782	0.0098892	yes	down
ENSMUSG00000017412	Cacnb4	calcium channel, voltage-dependent, beta 4 subunit [Source:MGI Symbol;Acc:MGI:103301]	0.188	-2.41351	0.00148847	0.0101187	yes	down
ENSMUSG00000028444	Cntfr	ciliary neurotrophic factor receptor [Source:MGI Symbol;Acc:MGI:99605]	0.326	-1.61865	0.0014891	0.0101192	yes	down
ENSMUSG00000039063	Echdc3	enoyl Coenzyme A hydratase domain containing 3 [Source:MGI Symbol;Acc:MGI:1915106]	0.49	-1.02937	0.00149449	0.0101468	yes	down
ENSMUSG00000086706	Gm15848	predicted gene 15848 [Source:MGI Symbol;Acc:MGI:3802054]	0.434	-1.2034	0.00151673	0.0102733	yes	down
ENSMUSG00000085687	Gm16153	predicted gene 16153 [Source:MGI Symbol;Acc:MGI:3802057]	0.16	-2.64288	0.00151945	0.0102843	yes	down
ENSMUSG00000069303	H2bc24	H2B clustered histone 24 [Source:MGI Symbol;Acc:MGI:3710645]	0.312	-1.68208	0.00152498	0.010318	yes	down
ENSMUSG00000033220	Rac2	Rac family small GTPase 2 [Source:MGI Symbol;Acc:MGI:97846]	0.433	-1.20761	0.00152649	0.0103207	yes	down
ENSMUSG00000058914	C1qtnf3	C1q and tumor necrosis factor related protein 3 [Source:MGI Symbol;Acc:MGI:1932136]	0.311	-1.68649	0.00154013	0.0103903	yes	down
ENSMUSG00000048489	Depp1	DEPP1 autophagy regulator [Source:MGI Symbol;Acc:MGI:1918730]	0.367	-1.44471	0.00155674	0.0104758	yes	down
ENSMUSG00000057098	Ebf1	early B cell factor 1 [Source:MGI Symbol;Acc:MGI:95275]	0.334	-1.58044	0.0015657	0.0105247	yes	down
ENSMUSG00000022619	Mapk8ip2	mitogen-activated protein kinase 8 interacting protein 2 [Source:MGI Symbol;Acc:MGI:1926555]	0.465	-1.10563	0.00159427	0.0106821	yes	down
ENSMUSG00000074141	Il4i1	interleukin 4 induced 1 [Source:MGI Symbol;Acc:MGI:109552]	0.317	-1.65676	0.00159642	0.0106927	yes	down
ENSMUSG00000045826	Ptprcap	protein tyrosine phosphatase, receptor type, C polypeptide-associated protein [Source:MGI Symbol;Acc:MGI:97811]	0.345	-1.53389	0.00159903	0.0107025	yes	down
ENSMUSG00000057346	Apol9a	apolipoprotein L 9a [Source:MGI Symbol;Acc:MGI:3606001]	0.379	-1.39853	0.00160931	0.0107558	yes	down
ENSMUSG00000060924	Csmd1	CUB and Sushi multiple domains 1 [Source:MGI Symbol;Acc:MGI:2137383]	0.156	-2.68334	0.00161115	0.0107604	yes	down
ENSMUSG00000114995	Gm49284	predicted gene, 49284 [Source:MGI Symbol;Acc:MGI:6118771]	0.344	-1.54141	0.0016216	0.0108186	yes	down
ENSMUSG00000028789	Azin2	antizyme inhibitor 2 [Source:MGI Symbol;Acc:MGI:2442093]	0.467	-1.09827	0.00162804	0.0108577	yes	down
ENSMUSG00000033722	BC034090	cDNA sequence BC034090 [Source:MGI Symbol;Acc:MGI:2672904]	0.368	-1.44077	0.0016301	0.0108668	yes	down
ENSMUSG00000030707	Coro1a	coronin, actin binding protein 1A [Source:MGI Symbol;Acc:MGI:1345961]	0.474	-1.07638	0.0016369	0.0108977	yes	down
ENSMUSG00000031428	Zcchc18	zinc finger, CCHC domain containing 18 [Source:MGI Symbol;Acc:MGI:1914245]	0.435	-1.1997	0.00163696	0.0108977	yes	down
ENSMUSG00000055485	Soga1	suppressor of glucose, autophagy associated 1 [Source:MGI Symbol;Acc:MGI:2444575]	0.466	-1.10156	0.00165366	0.0109932	yes	down
ENSMUSG00000002107	Celf2	CUGBP, Elav-like family member 2 [Source:MGI Symbol;Acc:MGI:1338822]	0.396	-1.33715	0.00165434	0.0109938	yes	down
ENSMUSG00000000223	Drp2	dystrophin related protein 2 [Source:MGI Symbol;Acc:MGI:107432]	0.282	-1.82371	0.00166069	0.0110281	yes	down
ENSMUSG00000078190	Dnm3os	dynamin 3, opposite strand [Source:MGI Symbol;Acc:MGI:3052332]	0.256	-1.96383	0.00166222	0.0110343	yes	down
ENSMUSG00000037731	Themis2	thymocyte selection associated family member 2 [Source:MGI Symbol;Acc:MGI:2446213]	0.454	-1.13936	0.00166449	0.0110455	yes	down
ENSMUSG00000030020	Prickle2	prickle planar cell polarity protein 2 [Source:MGI Symbol;Acc:MGI:1925144]	0.459	-1.1235	0.00167248	0.0110906	yes	down
ENSMUSG00000040327	Cul9	cullin 9 [Source:MGI Symbol;Acc:MGI:1925559]	0.476	-1.07107	0.00168936	0.0111796	yes	down
ENSMUSG00000014686	Ceacam16	carcinoembryonic antigen-related cell adhesion molecule 16 [Source:MGI Symbol;Acc:MGI:2685615]	0.021	-5.53993	0.00169511	0.0112008	yes	down
ENSMUSG00000047669	Msl3l2	MSL3 like 2 [Source:MGI Symbol;Acc:MGI:1920640]	0.36	-1.47581	0.00171701	0.0113254	yes	down
ENSMUSG00000103585	Pcdhgb4	protocadherin gamma subfamily B, 4 [Source:MGI Symbol;Acc:MGI:1935173]	0.22	-2.18752	0.00172691	0.0113787	yes	down
ENSMUSG00000021763	Cspg4b	chondroitin sulfate proteoglycan 4B [Source:MGI Symbol;Acc:MGI:3040697]	0.089	-3.49111	0.0017301	0.0113916	yes	down
ENSMUSG00000055633	Zfp580	zinc finger protein 580 [Source:MGI Symbol;Acc:MGI:1916242]	0.403	-1.31	0.00173941	0.0114328	yes	down
ENSMUSG00000021991	Cacna2d3	calcium channel, voltage-dependent, alpha2/delta subunit 3 [Source:MGI Symbol;Acc:MGI:1338890]	0.222	-2.17238	0.00174446	0.0114498	yes	down
ENSMUSG00000097767	Miat	myocardial infarction associated transcript (non-protein coding) [Source:MGI Symbol;Acc:MGI:2444886]	0.178	-2.49265	0.0017614	0.0115366	yes	down
ENSMUSG00000089875	Etohd2	ethanol decreased 2 [Source:MGI Symbol;Acc:MGI:1261417]	0.351	-1.51161	0.00176454	0.0115491	yes	down
ENSMUSG00000002908	Kcnn1	potassium intermediate/small conductance calcium-activated channel, subfamily N, member 1 [Source:MGI Symbol;Acc:MGI:1933993]	0.306	-1.70661	0.00176679	0.0115598	yes	down
ENSMUSG00000039109	F13a1	coagulation factor XIII, A1 subunit [Source:MGI Symbol;Acc:MGI:1921395]	0.337	-1.57067	0.00176946	0.0115732	yes	down
ENSMUSG00000001119	Col6a1	collagen, type VI, alpha 1 [Source:MGI Symbol;Acc:MGI:88459]	0.489	-1.03325	0.00178214	0.0116398	yes	down
ENSMUSG00000031264	Btk	Bruton agammaglobulinemia tyrosine kinase [Source:MGI Symbol;Acc:MGI:88216]	0.363	-1.46221	0.00178492	0.0116513	yes	down
ENSMUSG00000086938	4930481A15Rik	RIKEN cDNA 4930481A15 gene [Source:MGI Symbol;Acc:MGI:1922181]	0.439	-1.18703	0.00179531	0.0117094	yes	down
ENSMUSG00000030830	Itgal	integrin alpha L [Source:MGI Symbol;Acc:MGI:96606]	0.427	-1.22778	0.00179595	0.0117094	yes	down
ENSMUSG00000020354	Sgcd	sarcoglycan, delta (dystrophin-associated glycoprotein) [Source:MGI Symbol;Acc:MGI:1346525]	0.417	-1.26286	0.0017988	0.0117198	yes	down
ENSMUSG00000021217	Tshz3	teashirt zinc finger family member 3 [Source:MGI Symbol;Acc:MGI:2442819]	0.456	-1.13151	0.00183652	0.0119074	yes	down
ENSMUSG00000025911	Adhfe1	alcohol dehydrogenase, iron containing, 1 [Source:MGI Symbol;Acc:MGI:1923437]	0.163	-2.61837	0.0018509	0.0119745	yes	down
ENSMUSG00000050232	Cxcr3	chemokine (C-X-C motif) receptor 3 [Source:MGI Symbol;Acc:MGI:1277207]	0.304	-1.72018	0.00185417	0.0119843	yes	down
ENSMUSG00000054863	Tafa5	TAFA chemokine like family member 5 [Source:MGI Symbol;Acc:MGI:2146182]	0.492	-1.02329	0.00187223	0.0120843	yes	down
ENSMUSG00000042817	Flt3	FMS-like tyrosine kinase 3 [Source:MGI Symbol;Acc:MGI:95559]	0.333	-1.58815	0.00187969	0.0121198	yes	down
ENSMUSG00000023078	Cxcl13	chemokine (C-X-C motif) ligand 13 [Source:MGI Symbol;Acc:MGI:1888499]	0.378	-1.4026	0.00188116	0.0121214	yes	down
ENSMUSG00000091575	2010016I18Rik	RIKEN cDNA 2010016I18 gene [Source:MGI Symbol;Acc:MGI:1916456]	0.428	-1.22534	0.0018852	0.0121385	yes	down
ENSMUSG00000052920	Prkg1	protein kinase, cGMP-dependent, type I [Source:MGI Symbol;Acc:MGI:108174]	0.394	-1.34353	0.00191392	0.0122769	yes	down
ENSMUSG00000070031	Sp140	Sp140 nuclear body protein [Source:MGI Symbol;Acc:MGI:3702467]	0.454	-1.14045	0.00192112	0.0123188	yes	down
ENSMUSG00000026825	Dnm1	dynamin 1 [Source:MGI Symbol;Acc:MGI:107384]	0.449	-1.15665	0.00193043	0.0123701	yes	down
ENSMUSG00000030220	Arhgdib	Rho, GDP dissociation inhibitor (GDI) beta [Source:MGI Symbol;Acc:MGI:101940]	0.446	-1.16502	0.00193045	0.0123701	yes	down
ENSMUSG00000036961	Wnt8b	wingless-type MMTV integration site family, member 8B [Source:MGI Symbol;Acc:MGI:109485]	0.28	-1.83521	0.00198547	0.0126965	yes	down
ENSMUSG00000021203	Otub2	OTU domain, ubiquitin aldehyde binding 2 [Source:MGI Symbol;Acc:MGI:1915399]	0.392	-1.3514	0.00198769	0.0127063	yes	down
ENSMUSG00000038094	Atp13a4	ATPase type 13A4 [Source:MGI Symbol;Acc:MGI:1924456]	0.031	-5.0073	0.00199389	0.0127372	yes	down
ENSMUSG00000055413	H2-Q5	histocompatibility 2, Q region locus 5 [Source:MGI Symbol;Acc:MGI:95934]	0.361	-1.47124	0.00199456	0.0127372	yes	down
ENSMUSG00000078763	Slfn1	schlafen 1 [Source:MGI Symbol;Acc:MGI:1313259]	0.218	-2.19978	0.00200017	0.0127599	yes	down
ENSMUSG00000021219	Rgs6	regulator of G-protein signaling 6 [Source:MGI Symbol;Acc:MGI:1354730]	0.375	-1.41551	0.00200369	0.0127708	yes	down
ENSMUSG00000028874	Fgr	FGR proto-oncogene, Src family tyrosine kinase [Source:MGI Symbol;Acc:MGI:95527]	0.444	-1.17248	0.00200575	0.0127708	yes	down
ENSMUSG00000040537	Adam22	a disintegrin and metallopeptidase domain 22 [Source:MGI Symbol;Acc:MGI:1340046]	0.436	-1.19815	0.00200801	0.0127749	yes	down
ENSMUSG00000040563	Plppr2	phospholipid phosphatase related 2 [Source:MGI Symbol;Acc:MGI:2384575]	0.414	-1.27142	0.00200921	0.0127782	yes	down
ENSMUSG00000000486	Septin1	septin 1 [Source:MGI Symbol;Acc:MGI:1858916]	0.489	-1.0313	0.00202427	0.0128484	yes	down
ENSMUSG00000085001	Rapgef4os2	Rap guanine nucleotide exchange factor (GEF) 4, opposite strand 2 [Source:MGI Symbol;Acc:MGI:2139429]	0.117	-3.1012	0.00207301	0.0130991	yes	down
ENSMUSG00000103651	Gm37206	predicted gene, 37206 [Source:MGI Symbol;Acc:MGI:5610434]	0.068	-3.86927	0.0020856	0.0131652	yes	down
ENSMUSG00000006464	Bbs1	Bardet-Biedl syndrome 1 (human) [Source:MGI Symbol;Acc:MGI:1277215]	0.481	-1.05531	0.00210503	0.0132521	yes	down
ENSMUSG00000035279	Ssc5d	scavenger receptor cysteine rich family, 5 domains [Source:MGI Symbol;Acc:MGI:3606211]	0.429	-1.22045	0.00210504	0.0132521	yes	down
ENSMUSG00000038421	Fcrla	Fc receptor-like A [Source:MGI Symbol;Acc:MGI:2138647]	0.332	-1.59153	0.0021285	0.0133554	yes	down
ENSMUSG00000114945	Gm48265	predicted gene, 48265 [Source:MGI Symbol;Acc:MGI:6097686]	0.288	-1.79749	0.00214133	0.0134171	yes	down
ENSMUSG00000040146	Rgl3	ral guanine nucleotide dissociation stimulator-like 3 [Source:MGI Symbol;Acc:MGI:1918996]	0.452	-1.14574	0.00214857	0.013458	yes	down
ENSMUSG00000109005	Gm45221	predicted gene 45221 [Source:MGI Symbol;Acc:MGI:5753797]	0.155	-2.6879	0.00215021	0.0134616	yes	down
ENSMUSG00000048772	Tmem53	transmembrane protein 53 [Source:MGI Symbol;Acc:MGI:1916027]	0.492	-1.02408	0.00215153	0.0134629	yes	down
ENSMUSG00000029420	Rimbp2	RIMS binding protein 2 [Source:MGI Symbol;Acc:MGI:2443235]	0.444	-1.17087	0.00216924	0.0135465	yes	down
ENSMUSG00000005338	Cadm3	cell adhesion molecule 3 [Source:MGI Symbol;Acc:MGI:2137858]	0.487	-1.03709	0.00219333	0.0136649	yes	down
ENSMUSG00000054728	Phactr1	phosphatase and actin regulator 1 [Source:MGI Symbol;Acc:MGI:2659021]	0.368	-1.44076	0.00221313	0.0137699	yes	down
ENSMUSG00000117113	Gm49883	predicted gene, 49883 [Source:MGI Symbol;Acc:MGI:6270565]	0.316	-1.66207	0.00223841	0.0138993	yes	down
ENSMUSG00000017754	Pltp	phospholipid transfer protein [Source:MGI Symbol;Acc:MGI:103151]	0.403	-1.3127	0.00226023	0.0140161	yes	down
ENSMUSG00000047712	Ust	uronyl-2-sulfotransferase [Source:MGI Symbol;Acc:MGI:2442406]	0.322	-1.63518	0.00226927	0.0140582	yes	down
ENSMUSG00000034881	Tbxa2r	thromboxane A2 receptor [Source:MGI Symbol;Acc:MGI:98496]	0.37	-1.43358	0.00227306	0.0140723	yes	down
ENSMUSG00000036381	P2ry14	purinergic receptor P2Y, G-protein coupled, 14 [Source:MGI Symbol;Acc:MGI:2155705]	0.492	-1.02401	0.00228557	0.0141451	yes	down
ENSMUSG00000059852	Kcng2	potassium voltage-gated channel, subfamily G, member 2 [Source:MGI Symbol;Acc:MGI:3694646]	0.084	-3.57265	0.00228745	0.014152	yes	down
ENSMUSG00000018919	Tm4sf5	transmembrane 4 superfamily member 5 [Source:MGI Symbol;Acc:MGI:1922854]	0.446	-1.16567	0.0022936	0.0141806	yes	down
ENSMUSG00000041986	Elmod1	ELMO/CED-12 domain containing 1 [Source:MGI Symbol;Acc:MGI:3583900]	0.157	-2.67011	0.00231902	0.014314	yes	down
ENSMUSG00000090077	Lime1	Lck interacting transmembrane adaptor 1 [Source:MGI Symbol;Acc:MGI:1919949]	0.448	-1.15904	0.00232518	0.0143287	yes	down
ENSMUSG00000021298	Gpr132	G protein-coupled receptor 132 [Source:MGI Symbol;Acc:MGI:1890220]	0.356	-1.48831	0.00233506	0.0143797	yes	down
ENSMUSG00000070576	Mn1	meningioma 1 [Source:MGI Symbol;Acc:MGI:1261813]	0.489	-1.03112	0.00234099	0.0144115	yes	down
ENSMUSG00000067613	Krt83	keratin 83 [Source:MGI Symbol;Acc:MGI:3690448]	0.163	-2.61966	0.0023577	0.0144996	yes	down
ENSMUSG00000050700	Emilin3	elastin microfibril interfacer 3 [Source:MGI Symbol;Acc:MGI:2389142]	0.032	-4.95923	0.00237024	0.0145579	yes	down
ENSMUSG00000035296	Sgcg	sarcoglycan, gamma (dystrophin-associated glycoprotein) [Source:MGI Symbol;Acc:MGI:1346524]	0.191	-2.38711	0.00237379	0.0145749	yes	down
ENSMUSG00000049999	Ppp1r3d	protein phosphatase 1, regulatory subunit 3D [Source:MGI Symbol;Acc:MGI:1917664]	0.379	-1.4004	0.00239529	0.014678	yes	down
ENSMUSG00000002006	Pdzd4	PDZ domain containing 4 [Source:MGI Symbol;Acc:MGI:2443483]	0.469	-1.092	0.00241027	0.0147455	yes	down
ENSMUSG00000104011	Gm32391	predicted gene, 32391 [Source:MGI Symbol;Acc:MGI:5591550]	0.477	-1.06886	0.00241372	0.0147516	yes	down
ENSMUSG00000011171	Vipr2	vasoactive intestinal peptide receptor 2 [Source:MGI Symbol;Acc:MGI:107166]	0.426	-1.22989	0.0024195	0.0147729	yes	down
ENSMUSG00000026450	Chit1	chitinase 1 (chitotriosidase) [Source:MGI Symbol;Acc:MGI:1919134]	0.319	-1.64743	0.00243359	0.0148465	yes	down
ENSMUSG00000004988	Fxyd4	FXYD domain-containing ion transport regulator 4 [Source:MGI Symbol;Acc:MGI:1889005]	0.359	-1.47901	0.00243394	0.0148465	yes	down
ENSMUSG00000041202	Pla2g2d	phospholipase A2, group IID [Source:MGI Symbol;Acc:MGI:1341796]	0.33	-1.60016	0.00246121	0.0149811	yes	down
ENSMUSG00000071001	Hrct1	histidine rich carboxyl terminus 1 [Source:MGI Symbol;Acc:MGI:1917945]	0.24	-2.06092	0.00246175	0.0149811	yes	down
ENSMUSG00000034041	Lyl1	lymphoblastomic leukemia 1 [Source:MGI Symbol;Acc:MGI:96891]	0.376	-1.41159	0.00247228	0.0150262	yes	down
ENSMUSG00000074623	Gm826	predicted gene 826 [Source:MGI Symbol;Acc:MGI:2685672]	0.023	-5.44997	0.00248467	0.0150629	yes	down
ENSMUSG00000086607	4930511M06Rik	RIKEN cDNA 4930511M06 gene [Source:MGI Symbol;Acc:MGI:1922334]	0.254	-1.97917	0.0024934	0.0151054	yes	down
ENSMUSG00000102222	Pcdhga10	protocadherin gamma subfamily A, 10 [Source:MGI Symbol;Acc:MGI:1935227]	0.338	-1.56365	0.00249546	0.015113	yes	down
ENSMUSG00000042770	Hebp1	heme binding protein 1 [Source:MGI Symbol;Acc:MGI:1333880]	0.444	-1.17001	0.00250455	0.0151631	yes	down
ENSMUSG00000083161	Gm11427	predicted gene 11427 [Source:MGI Symbol;Acc:MGI:3651774]	0.189	-2.40431	0.00250845	0.0151818	yes	down
ENSMUSG00000113136	Gm19951	predicted gene, 19951 [Source:MGI Symbol;Acc:MGI:5012136]	0.167	-2.58453	0.00252339	0.0152475	yes	down
ENSMUSG00000020131	Pcsk4	proprotein convertase subtilisin/kexin type 4 [Source:MGI Symbol;Acc:MGI:97514]	0.31	-1.68792	0.00256766	0.0154748	yes	down
ENSMUSG00000028071	Sh2d2a	SH2 domain containing 2A [Source:MGI Symbol;Acc:MGI:1351596]	0.345	-1.53449	0.0025921	0.0155888	yes	down
ENSMUSG00000033774	Npbwr1	neuropeptides B/W receptor 1 [Source:MGI Symbol;Acc:MGI:891989]	0.116	-3.11356	0.00259282	0.0155888	yes	down
ENSMUSG00000104435	Gm37422	predicted gene, 37422 [Source:MGI Symbol;Acc:MGI:5610650]	0.234	-2.09755	0.00261414	0.0156991	yes	down
ENSMUSG00000034156	Tspoap1	TSPO associated protein 1 [Source:MGI Symbol;Acc:MGI:2450877]	0.165	-2.59729	0.00265575	0.0159081	yes	down
ENSMUSG00000024209	Acsbg3	acyl-CoA synthetase bubblegum family member 3 [Source:MGI Symbol;Acc:MGI:1925875]	0.231	-2.1152	0.00268054	0.0160177	yes	down
ENSMUSG00000000753	Serpinf1	serine (or cysteine) peptidase inhibitor, clade F, member 1 [Source:MGI Symbol;Acc:MGI:108080]	0.405	-1.30369	0.00268101	0.0160177	yes	down
ENSMUSG00000063765	Chadl	chondroadherin-like [Source:MGI Symbol;Acc:MGI:3036284]	0.381	-1.3909	0.00268715	0.0160426	yes	down
ENSMUSG00000015224	Cyp2j9	cytochrome P450, family 2, subfamily j, polypeptide 9 [Source:MGI Symbol;Acc:MGI:1921769]	0.45	-1.15197	0.00269039	0.0160426	yes	down
ENSMUSG00000002997	Prkar2b	protein kinase, cAMP dependent regulatory, type II beta [Source:MGI Symbol;Acc:MGI:97760]	0.453	-1.1419	0.00269106	0.0160426	yes	down
[truncated: 286 more rows]

[truncated: 2 more sheets: Supplementary Table 11 , Supplementary Table 12 ]
